# Supplementary material for: Melatonin promotes stomatal immunity by mediating phytohormone crosstalk in Arabidopsis thaliana
Source: Front Plant Sci. 2026 Mar 24;17:1801537. doi: 10.3389/fpls.2026.1801537 (PMC13053500; doi:10.3389/fpls.2026.1801537)
Supplement: Supplementary file 2 [file Table1.xlsx]

## Sheet: Sheet1
Table S1. List of PCR primers used in this studay
Gene name	Abbreviation	Forward primer (5' to 3')	Reverse primer (5' to 3')
actin	Actin	GGTAACATTGTGCTCAGTGGTGG	AACGACCTTAATCTTCATGCTGC
LIPOXYGENASE 2	LOX2	TGGTGGAGGCTTATCGTTTT	TCCACGAACACCATCTCCAT
ALLENE OXIDE SYNTHASE	AOS	CGGTGCTTCTCTTCTTCTCC	CGACCACCTCTTCCTCTTTC
ALLENE OXIDE CYCLASE 1	AOC1	GGAAGCTTGGAGAGAGAGCG	CCTTCACCACCATCACCATC
ALLENE OXIDE CYCLASE 3	AOC3	CGGTGGAGAAAGCTGTAAGG	GCTCCGAGAAACTCCTCAAA
12-OXOPHYTODIENOATE REDUCTASE 3	OPR3	GCTCTTGTTGGTGGTGGATT	TGGCAATCTCCTCCATCTCT
PHOSPHATE AND KETOLACID TOXICITY 2	PKT2	TTGGCGATGAAGAGAGAGAG	TCCATCCAACCACCTTCACT
12-OXOPHYTODIENOIC ACID-COA LIGASE 1	OPCL1	TCACGGTGCTGCAAGTCTAC	CACGAACCACCACCTTCTTC
NONEXPRESSER OF PR GENES 1	NPR1	GCTGAAGCAGAAGCAAAGGA	TTGCTGCTCTTGTGGTTGTC
ISOCHORISMATE SYNTHASE 1	ICS1	TTCGCTTTGGCTTTGGTAGT	TGGAGCTAACCGAACCAAAT
SEROTONIN ACETYLTRANSFERASE 1	SNAT1	TCCTTTCCAAAGCTCTTGGT	TTCCTCCATAGTTTGCCTCA
N-ACETYLSEROTONIN METHYLTRANSFERASE 1	COMT1	GCTTTTGAAGCTATTGGTGG	GCTTTGAGGTTGTTGGTGTT
N-ACETYLSEROTONIN METHYLTRANSFERASE 1	ASMT1	GAGGAGACCAAGAAACTTG	GATGAAGAAGAGAGTGGT
Left border of T-DNA	LBb1.3	ATTTTGCCGATTTCGGAAC
