# Supplementary material for: Melatonin promotes stomatal immunity by mediating phytohormone crosstalk in Arabidopsis thaliana
Source: Front Plant Sci. 2026 Mar 24;17:1801537. doi: 10.3389/fpls.2026.1801537 (PMC13053500; doi:10.3389/fpls.2026.1801537)
Supplement: Supplementary Table 2 — Multiple comparison analyses of metabolites under pathogenic treatment at different time points. [file Table2.xlsx]

## Sheet: Normalized metabolites data
Sample	WC_0h_1	WC_0h_2	WC_0h_3	WC_0h_4	WC_0h_5	WC_1h_1	WC_1h_2	WC_1h_3	WC_1h_4	WC_1h_5	WC_3h_1	WC_3h_2	WC_3h_3	WC_3h_4	WC_3h_5	TC_0h_1	TC_0h_2	TC_0h_3	TC_0h_4	TC_0h_5	TC_1h_1	TC_1h_2	TC_1h_3	TC_1h_4	TC_1h_5	TC_3h_1	TC_3h_2	TC_3h_3	TC_3h_4	TC_3h_5	WP_0h_1	WP_0h_2	WP_0h_3	WP_0h_4	WP_0h_5	WP_1h_1	WP_1h_2	WP_1h_3	WP_1h_4	WP_1h_5	WP_3h_1	WP_3h_2	WP_3h_3	WP_3h_4	WP_3h_5	TP_0h_1	TP_0h_2	TP_0h_3	TP_0h_4
Group	WC0	WC0	WC0	WC0	WC0	WC1	WC1	WC1	WC1	WC1	WC3	WC3	WC3	WC3	WC3	TC0	TC0	TC0	TC0	TC0	TC1	TC1	TC1	TC1	TC1	TC3	TC3	TC3	TC3	TC3	WP0	WP0	WP0	WP0	WP0	WP1	WP1	WP1	WP1	WP1	WP3	WP3	WP3	WP3	WP3	TP0	TP0	TP0	TP0
File name (Sample)	WT, 0h, control	WT, 0h, control	WT, 0h, control	WT, 0h, control	WT, 0h, control	WT, 1h, control	WT, 1h, control	WT, 1h, control	WT, 1h, control	WT, 1h, control	WT, 3h, control	WT, 3h, control	WT, 3h, control	WT, 3h, control	WT, 3h, control	Triple, 0h, control	Triple, 0h, control	Triple, 0h, control	Triple, 0h, control	Triple, 0h, control	Triple, 1h, control	Triple, 1h, control	Triple, 1h, control	Triple, 1h, control	Triple, 1h, control	Triple, 3h, control	Triple, 3h, control	Triple, 3h, control	Triple, 3h, control	Triple, 3h, control	WT, 0h, 3000 (Pst)	WT, 0h, 3000 (Pst)	WT, 0h, 3000 (Pst)	WT, 0h, 3000 (Pst)	WT, 0h, 3000 (Pst)	WT, 1h, 3000 (Pst)	WT, 1h, 3000 (Pst)	WT, 1h, 3000 (Pst)	WT, 1h, 3000 (Pst)	WT, 1h, 3000 (Pst)	WT, 3h, 3000 (Pst)	WT, 3h, 3000 (Pst)	WT, 3h, 3000 (Pst)	WT, 3h, 3000 (Pst)	WT, 3h, 3000 (Pst)	Triple, 0h, 3000 (Pst)	Triple, 0h, 3000 (Pst)	Triple, 0h, 3000 (Pst)	Triple, 0h, 3000 (Pst)
12-oxo Phytodienoic Acid	1.78248	0.436725	2.15007	27.0939	1.8904	2.01059	2.66384	1.07746	2.69729	2.06287	0.785783	2.09856	2.27149	2.31092	1.65591	0.599607	1.72696	0.620692	1.6774	2.2559	1.79657	2.289	1.7279	1.73698	2.28318	3.60396	1.76096	1.8492	1.69302	3.77939	1.74683	0.404145	2.11887	3.01535	2.15789	2.69884	1.75008	1.92611	1.76126	1.73259	2.11729	1.53585	1.71497	2.23537	2.9	0.586656	1.72479	0.611636	2.63038
(+)-[6]-Gingerol	0.054697	0.54265	0.302601	0.0921278	0.0875681	0.0853162	0.0215845	0.0809282	0.0632173	0.384672	0.130863	0.0519189	0.0876161	0.0378778	0.0821994	0.0422072	0.0734905	0.586784	0.0749456	1.6708	0.0681372	0.907102	1.59325	0.633059	0.0609428	1.56752	0.204474	0.0422325	0.0357043	0.944309	0.0536031	0.502169	0.4037	0.0940993	0.0999589	0.0983225	0.13084	0.13887	0.118252	0.464933	0.803828	0.759173	0.0630089	0.101937	0.344065	0.0412955	0.0733982	0.578223	0.0759733
(1'R,2'S,3'S,4'S,6'R)-1',3',4',6'-Tetrahydroxy-2'-(hydroxymethyl)-2',4',6'-trimethyl-1',2',3',4'-tetrahydrospiro[cyclopropane-1,5'-inden]-7'(6'H)-one	1.91403	1.75535	4.75546	26.3385	1.73195	3.79965	1.42479	2.36023	1.42628	1.41227	1.10964	1.27406	2.25443	1.38216	0.0183894	1.14546	1.26281	0.826428	0.76826	3.83242	0.938071	0.826634	0.527764	2.82902	3.95719	0.95495	0.618468	0.57573	0.521687	42.6891	1.87575	1.6244	4.68645	2.93128	1.97703	3.83492	0.821569	2.1563	1.55572	2.13253	3.93365	3.69595	2.62962	2.8184	21.7279	1.12072	1.26123	0.814371	1.20474
(11E,15Z)-9,10,13-trihydroxyoctadeca-11,15-dienoic acid	4.25759	4.60844	7.95081	84.8337	6.72478	8.66236	10.551	5.03994	11.0775	8.17108	8.13512	8.69268	10.1843	9.52895	6.44097	7.56199	6.91385	8.06329	7.10614	9.55624	8.06577	10.4292	7.5448	10.016	9.22276	14.0411	7.13474	7.45687	6.78573	16.4464	4.17243	4.26465	7.83542	9.44138	7.67634	15.7241	8.8344	11.1122	10.1358	12.9041	10.0774	11.6922	10.8844	14.6295	18.5142	7.39865	6.90517	7.94565	11.1434
(12Z)-9,10,11-trihydroxyoctadec-12-enoic acid	7.90334	10.2687	16.8153	198.758	15.6465	20.5847	27.6159	11.6045	28.7587	21.8986	18.1797	20.0455	22.4827	22.8263	15.303	18.3348	16.4342	17.4732	16.8035	24.7725	18.8036	27.2706	19.7999	20.7748	25.5101	33.1102	17.8395	19.1803	15.9683	37.6971	7.74528	9.5027	16.5713	22.1203	17.8605	33.7403	20.8089	23.6003	22.9998	29.0483	20.0871	27.9849	28.3366	38.669	41.6684	17.9387	16.4136	17.2183	26.3501
(1E)-1,7-bis(4-hydroxyphenyl)hept-1-en-3-one	14.3599	22.0042	7.77194	17.9473	29.8289	24.8059	1.52596	31.1707	31.1599	29.932	2.12298	6.03732	11.8847	4.6148	0.667632	13.9727	22.8477	25.6931	23.9875	0.156286	26.8312	28.5149	0.981775	16.9413	7.78647	0.871	1.39972	6.52751	6.97266	0.931728	14.0727	20.3627	10.3685	18.3314	34.0497	1.1366	21.0514	46.6747	0.0296904	13.1243	0.796675	41.8397	7.72948	6.35741	67.0899	13.6709	22.819	25.3182	24.3164
(2E,7R,11R)-3,7,11,15-Tetramethyl-2-hexadecenal	0.195487	0.27225	0.407296	6.53276	0.440778	0.487163	0.593733	0.386154	0.675467	0.468841	0.484466	0.479094	0.589276	0.725088	0.467357	0.394332	0.557443	0.406264	0.439336	0.675065	0.49247	0.679944	0.466716	0.50516	0.622655	0.75752	0.441113	0.40048	0.365627	0.882289	0.191577	0.25194	0.401385	0.727049	0.503148	0.685389	0.414512	0.506339	0.49417	0.678339	0.518979	0.449701	0.517349	0.621213	0.744763	0.385814	0.556744	0.400336	0.688937
(2E)-3,7-Dimethyl-2,6-octadien-1-yl beta-D-glucopyranoside	10.4693	11.8884	19.2204	236.178	15.9564	25.2693	30.6555	11.7689	31.1429	24.9304	20.6423	27.3999	25.056	26.216	17.8084	20.0507	21.0691	20.4485	21.3997	26.0024	22.7043	30.2371	20.8512	23.6732	30.3116	39.7355	20.3599	21.4131	18.7637	45.6516	10.2599	11.0015	18.9415	26.2849	18.2142	35.4825	23.1883	28.6936	26.0606	33.0341	23.2462	30.7901	35.7489	37.3275	46.6914	19.6176	21.0426	20.1502	33.5576
(3S,7R,11R)-3,7,11,15-Tetramethyl-2-oxohexadecanoic acid	0.00836446	0.182314	0.0343521	0.143241	0.185362	0.198965	0.0125303	0.137227	0.0604032	0.0114921	0.374249	0.124861	0.015205	0.0511083	0.0902935	0.105454	0.239663	0.084549	0.0910919	0.00494638	0.0153594	0.080352	0.08201	0.0206058	0.135596	0.15142	0.094374	0.0344906	0.0556964	0.157746	0.00819717	0.168713	0.0458291	0.146306	0.211591	0.102814	0.186517	0.0916578	0.195104	0.10595	0.174921	0.0207785	0.0109042	0.211007	0.0201671	0.103176	0.239362	0.0833154	0.0923409
(3Z,6Z,9Z)-dodecatrienol	7.81952	9.59708	14.2935	202.4	15.4462	21.7476	24.591	10.5027	27.8847	21.4541	17.9264	21.9373	20.6224	25.3034	15.1393	17.8748	17.6531	16.2577	17.0868	24.5039	22.5257	23.5858	18.6064	19.6311	24.4311	30.7713	16.893	16.8589	16.1232	35.4141	7.66313	8.88114	14.086	22.5257	17.6318	35.5711	20.7168	22.9482	25.015	28.1344	23.1207	24.9813	30.6795	35.1404	43.9891	17.4887	17.631	16.0205	26.7943
(4aS,5R,6S,8aS)-5-[(3E)-5-methoxy-3-methyl-5-oxopent-3-en-1-yl]-5,6,8a-trimethyl-3,4,4a,5,6,7,8,8a-octahydronaphthalene-1-carboxylic acid	4.56382	6.68211	9.56458	148.858	11.3971	14.0552	19.8178	8.11697	20.2076	15.0235	13.736	17.4267	15.0676	18.7657	11.11	13.3663	12.1923	11.7853	11.6437	16.37	13.672	17.4224	13.0881	15.4283	16.4877	23.5152	12.1213	12.9899	11.4784	23.6024	4.47254	6.18363	9.42577	16.5668	13.0098	25.4646	14.2233	16.2722	16.9037	20.1448	15.9299	18.4421	19.1514	28.1034	29.4824	13.0776	12.177	11.6134	18.2589
(8Z,11Z,14Z)-Heptadecatrienal	19.6658	0.147918	38.9079	152.457	3.55611	19.8999	2.43178	8.51438	2.13967	3.81207	6.7599	5.24866	29.0706	3.29536	1.04909	2.3205	8.02408	0.115698	1.45195	17.9553	7.91682	1.91328	0.742389	7.37514	22.39	1.43824	0.817348	0.813527	0.653782	985.978	19.2725	0.136883	38.3432	16.9673	4.05929	32.5215	1.06663	13.5174	17.1888	15.931	0.555486	23.3237	11.824	9.52634	38.9075	2.27038	8.01401	0.11401	2.27685
(9Z,11Z,13S,15Z)-12,13-epoxyoctadecatrienoic acid	1.1468	1.89193	1.22528	1.37371	1.8386	1.89821	0.962857	1.32265	1.78648	2.87599	2.78638	3.53322	1.32089	1.72775	1.8883	2.03964	3.58438	2.17476	2.55869	2.15871	2.51718	2.18913	2.18555	3.0781	2.44867	2.81259	2.44471	2.36024	3.61541	2.13231	1.48386	2.52699	2.30055	1.40311	1.52326	0.190226	0.25745	0.235879	0.13837	0.164015	1.57677	1.39482	1.45241	1.42123	0.936384	2.38783	3.57989	1.93877	2.73089
(9Z)-12-Oxo-9-dodecenoic acid	1205.3	1042.43	104.617	3631.37	905.499	497.941	840.804	67.9226	232.593	764.115	358.301	938.261	146.707	473.102	228.166	1281.07	1470.04	1619.33	1034.53	247.663	1542	1376.82	577.598	1569.32	209.779	998.414	671.811	597.1	517.159	526.909	1181.2	964.666	103.099	404.145	1033.63	43.5346	78.6266	43.5932	47.6734	217.607	27.5115	196.466	43.842	45.81	220.495	1253.4	1468.2	1595.71	1622.28
(R)-3-Hydroxytetradecanoic acid	1140.69	1215.82	162.93	6361.52	854.219	821.071	714.894	100.931	357.946	780.896	522.948	1148.42	235.958	520.184	183.837	1279.64	1495.13	1710.25	996.289	301.761	1482.53	945.232	356.297	1435.96	270.413	720.868	484.193	492.319	354.697	525.467	1117.88	1125.12	160.565	707.992	975.091	109.487	116.188	64.2975	92.9556	217.986	58.7938	252.685	52.2142	88.6606	202.051	1252	1493.25	1685.3	1562.32
(R)-hydnocarpic acid	4.39158	5.96441	7.22249	120.712	8.0211	13.1087	16.3487	7.20997	17.0952	13.4679	10.7275	12.704	12.5743	13.994	10.0018	10.8967	10.4369	10.8258	10.0419	12.3721	12.0322	14.4076	10.4647	12.5444	14.612	19.1002	10.5312	10.3595	9.18532	18.8994	4.30375	5.51947	7.11767	13.4344	9.15609	21.2625	11.9273	11.9717	14.4745	17.2091	14.4574	15.2931	17.6556	19.9275	23.5574	10.6613	10.4238	10.6678	15.747
{2-[(2E)-5-Hydroxy-2-penten-1-yl]-3-oxocyclopentyl}acetic acid	1.41876	1.09856	4.53851	16.1007	1.08048	5.67183	1.12449	1.11342	1.07323	1.02775	0.828652	0.985992	2.36773	0.935968	0.55471	0.844286	0.94365	0.616461	0.569221	2.48612	0.667994	0.621	0.39198	1.02037	3.6481	0.761197	0.426929	0.409987	0.363209	54.4663	1.39038	1.01661	4.47265	1.79189	1.23336	2.52556	0.439039	1.94142	1.57867	1.53758	1.77877	1.91324	2.03626	2.3863	2.25049	0.82605	0.942466	0.607467	0.892614
1-Aminocyclopropane-1-carboxylic acid	0.852221	7.83707	0.522851	0.497685	12.8147	12.7845	6.42795	0.721782	16.2877	14.2572	15.8131	7.47505	11.8189	0.518839	19.7254	3.58989	35.54	23.7297	19.1455	15.973	18.7016	14.6453	10.4865	14.2599	8.7788	28.3809	#VALUE!	1.57545	17.7902	2.3698	0.835177	7.25243	0.515264	0.508335	14.628	18.9729	13.2586	5.46724	9.85303	7.35381	10.1843	9.93564	7.09756	11.4304	5.80535	3.51235	35.4954	23.3835	28.4999
1-Kestose	0.152214	0.0729128	0.00337226	0.565072	0.588064	0.380153	0.52899	0.00774399	0.429994	0.359635	0.282418	0.543139	0.0701441	0.327959	0.322366	1.05831	1.03385	0.349933	0.442272	0.118829	0.57752	0.828784	0.00675532	0.218183	0.180162	0.909398	0.39541	0.405604	0.262191	0.0760987	0.14917	0.0864238	0.0022476	0.577165	0.671275	0.510796	1.3694	0.106588	0.440987	0.617134	0.724415	0.263539	0.692599	1.09438	0.625023	1.03545	1.03256	0.344827	0.436014
1-Linoleoyl glycerol	2.19526	1.94609	1.89274	28.685	2.30166	2.19669	3.11335	1.2314	3.16449	2.26403	2.16767	2.58677	2.33702	3.05738	2.00804	0.106537	1.9215	0.474422	1.91075	2.77711	2.10518	2.75205	2.05762	2.09419	2.86864	4.20859	0.38423	2.21977	1.96481	3.06449	2.15136	1.80091	1.86527	3.19244	2.62734	0.96359	2.09738	1.95427	2.04204	1.99892	2.29473	1.66707	2.14199	2.60674	2.94634	0.104236	1.91909	0.4675	2.99631
1-Methylguanidine hydrochloride	0.515278	22.7398	1.81717	0.191794	1.16677	2.09844	4.31443	24.8515	2.90909	3.38979	0.946524	4.13946	1.88617	1.21332	4.11294	1.41394	1.2822	1.47832	2.45778	10.099	1.26714	3.27342	4.53192	2.79413	3.30768	1.93649	2.27586	5.04409	4.1964	1.51227	0.504972	21.0434	1.7908	0.195898	1.33186	0.590647	2.46757	0.542042	1.2062	0.826481	0.928784	1.4299	1.21474	3.12313	1.23836	1.38339	1.2806	1.45675	2.423
1-Methylnicotinamide	0.0499647	0.0800143	0.148034	0.00978485	0.056951	0.136783	0.18149	0.0828944	0.199656	0.162094	0.241951	0.199701	0.106371	0.083794	0.217815	0.0867525	0.13455	0.0854677	0.339554	1.92549	0.0911275	0.211593	0.0925723	0.167749	0.572413	0.0389061	0.209972	0.548644	0.229541	0.295445	0.0489654	0.0740452	0.145886	0.00999425	0.0650095	0.206714	1.24933	0.167678	0.290059	0.32289	0.437301	0.113415	0.142299	0.549792	0.227779	0.0848786	0.134381	0.0842207	0.33475
1-Octacosanol	0.144091	0.154924	0.0826528	0.0412527	1.75104	0.0669097	1.48536	0.0139767	#VALUE!	0.29544	0.386663	1.7756	0.497893	#VALUE!	0.678613	0.497818	1.15212	4.66124	1.0914	0.126625	0.560107	2.10445	0.47475	0.155757	0.0994728	2.02299	0.0777988	1.68171	0.0147166	0.0396497	0.141209	0.143367	0.0814535	0.0421356	1.99882	2.05425	0.165897	2.40114	0.705885	0.452041	1.35823	1.37989	0.177969	0.0999677	0.377376	0.487065	1.15067	4.59323	1.62466
1-palmitoyl-2-[(9Z,12Z,15Z)-octadecatrienoyl]-sn-glycero-3-phosphocholine	0.305892	0.273709	1.13431	4.69865	2.14983	0.470983	8.28376	0.253271	16.4434	4.36158	1.27409	57.4715	0.999027	3.75662	3.15437	2.63843	1.53793	1.69556	47.3146	2.23057	0.269999	8.11318	6.48555	1.35508	0.148545	16.5322	13.7008	15.8171	4.94404	0.819056	0.299774	0.25329	1.11785	0.522927	2.45403	0.485779	12.2716	0.409729	0.320944	0.322489	0.296726	0.281508	0.714644	3.54081	0.403065	2.58144	1.536	1.67082	74.1957
1-Piperideine	0.186151	0.0928826	0.134645	2.08052	0.0593242	0.486532	0.516636	0.202142	0.515334	0.299457	0.260064	0.317819	0.404557	0.442531	0.277489	0.435964	0.3008	0.257987	0.258527	0.310493	0.268367	0.278012	0.174239	0.181111	0.226551	0.526301	0.268094	0.317317	0.282481	0.593356	0.182428	0.0859536	0.132691	0.231547	0.0677186	0.517161	0.340378	0.349142	0.371838	0.328564	0.389911	0.467555	0.410408	0.353138	0.488262	0.426547	0.300423	0.254223	0.405405
1-pyrroline	2.60468	2.34524	1.0705	38.9632	0.844471	2.93669	1.17709	1.81564	4.12331	2.95881	2.12986	3.25621	2.23496	3.48208	2.4775	2.98451	2.9896	0.709213	2.31945	3.55579	2.85433	3.45243	2.51059	2.73611	3.6398	5.2244	2.64559	2.93598	2.40533	5.3255	2.55259	2.17029	1.05496	4.33633	0.963964	3.93217	2.72659	2.9443	1.83608	2.63355	2.8226	2.39256	2.61521	3.29522	3.91071	2.92004	2.98585	0.698866	3.6372
1-S-[2-(1H-Indol-3-yl)-N-(sulfooxy)ethanimidoyl]-1-thio-beta-D-glucopyranose	0.334906	0.0328374	0.413689	0.128473	0.361481	1.14285	0.467028	0.775172	0.719136	0.556847	1.96212	0.627561	0.290233	0.316487	1.1936	0.105986	0.107036	0.324613	0.326876	0.166218	0.182941	0.0414314	0.186879	0.131783	0.0559202	0.0979668	0.0774352	0.0358644	0.044936	1.07806	0.328208	0.0303877	0.551903	0.131222	0.412631	0.0643973	0.164969	1.42438	0.00611132	0.0375013	0.236568	0.031072	0.0727872	0.0506862	0.0258337	0.103697	0.106901	0.319877	0.331358
1-Stearoylglycerol	36.2326	19.2845	1.86412	231.939	12.0742	0.815548	4.42892	10.5891	5.18745	0.396264	12.4419	11.639	20.6953	17.2281	1.07075	8.2196	10.6447	0.219557	4.43032	262.629	10.0065	6.24022	0.974552	10.3372	233.233	3.09409	2.02304	0.991032	0.575734	735.19	35.508	17.8458	1.83707	25.8132	13.7828	2.26991	1.03871	8.39484	1.72147	4.68422	2.69582	0.800136	13.0607	11.5915	0.981487	8.04206	10.6313	0.216354	6.94733
1-Tetradecylamine	1.31201	1.15662	4.52793	58.7644	4.47914	4.22837	3.48889	2.23612	5.15456	2.55726	1.43396	1.5959	3.69589	1.67277	1.87054	3.34796	2.06825	2.8056	2.0739	3.6063	3.16865	2.445	1.28178	0.329485	3.5889	5.38595	2.79615	2.99447	2.59396	5.53522	1.28577	1.07034	4.46222	6.54006	5.11294	4.84511	2.98114	3.076	3.57636	3.74221	1.84883	4.07619	3.98337	2.57751	5.48228	3.27565	2.06566	2.76466	3.25216
1,2-dihydroxyheptadec-16-yn-4-yl acetate	197.518	53.3017	243.187	1174.23	123.833	85.1277	108.753	52.538	153.068	47.7489	212.059	321.967	38.5824	63.0275	59.8114	56.0522	147.967	50.4734	113.462	165.476	35.4881	215.894	112.12	26.7366	129.836	227.521	69.4081	125.156	77.1347	195.034	193.568	49.3254	239.658	130.683	141.356	65.1918	50.7852	66.7399	148.94	70.0356	90.6746	118.67	59.0759	93.2037	86.4152	54.8415	147.782	49.737	177.923
1,3,-Diaminopropane	0.491615	0.729482	0.440991	0.184498	2.77333	0.934181	0.883181	0.169499	1.6262	2.12345	1.87832	0.81459	1.27279	0.126292	2.29046	1.23918	5.38734	4.56725	4.96944	0.565931	3.10444	2.65325	1.93699	1.61618	0.29489	3.9726	0.684083	1.07273	2.99068	0.420504	0.481783	0.675062	0.434592	0.188446	3.16576	9.43734	5.09767	2.51497	6.95307	4.63754	5.28236	4.15423	5.85945	10.1871	0.839115	1.21242	5.38058	4.50061	7.39748
1,3,5-Heptatriynyl-benzene	4.90284	3.20098	4.34977	4.23958	5.32533	5.1831	2.90953	5.09284	6.0294	3.02959	4.02994	3.02988	7.64377	4.20395	4.36404	7.29385	7.92835	5.23959	4.51695	4.02958	6.02994	6.23953	4.84963	1.5571	2.52535	4.20395	4.49332	4.13974	4.97739	6.80794	8.0294	9.254	4.28664	8.92907	1.1415	8.54035	0.481569	9.33716	4.27222	4.33638	1.25352	1.32531	0.0415056	1.13353	1.92642	0.9784	0.998745	0.98541	0.0708318
1,4-Diaminobutane (Putrescine)	0.381082	10.5116	1.16857	1.39615	27.3886	31.8385	17.9513	2.43441	64.5013	32.6414	34.394	24.2513	14.4896	0.233285	38.5934	16.4436	130.346	73.7841	50.3236	13.9573	25.5726	26.6321	18.0466	21.0014	2.47577	45.5083	1.16332	1.36066	43.8974	3.01617	0.373461	9.72741	1.15161	1.42603	31.2641	1757.66	1375.76	1240.66	1971.56	2302.58	3828.45	2170.42	721.928	1973.77	0.452908	16.0885	130.182	72.7075	74.9114
1,4-dihydroxyheptadec-16-en-2-yl acetate	214.281	366.209	492.06	6060.56	402.045	630.779	621.986	337.332	663.623	487.345	530.17	499.131	547.366	410.547	320.424	423.421	347.92	311.099	348.141	190.197	422.288	435.965	323.981	454.932	232.638	510.68	287.656	288.807	255.055	640.958	209.995	338.89	484.919	674.498	458.934	836.386	341.424	466.66	439.746	501.277	403.99	519.482	449.544	468.907	625.682	414.275	347.483	306.56	545.932
1,5,6,7-tetrahydropteridin	425.707	440.233	55.0184	1814.16	204.965	310.898	222.108	46.5314	158.263	349.288	217.518	320.426	119.547	290.428	89.1834	226.13	304.1	238.595	133.326	163.667	421.55	261.219	89.4787	445.248	178.761	208.759	140.408	116.655	87.2598	499.618	417.193	407.392	54.2199	201.904	233.968	47.576	40.1408	23.6372	35.1648	79.039	19.1973	195.373	23.9236	26.3029	129.152	221.246	303.718	235.114	209.073
12-trans-Hydroxy juvenile hormone III	81.8979	1.08396	5.21981	853.064	3.38673	775.07	0.135201	383.999	2.76428	4.34445	17.821	3.94218	8.90439	5.03553	0.645818	5.51616	9.89467	4.6982	3.21384	13.6078	70.6509	3.0547	0.0533668	30.7935	7.68222	1.91109	1.18155	0.0642969	0.890117	28.1278	80.2599	1.0031	5.14405	94.94	3.86595	310.237	0.757967	78.3076	76.2181	152.313	65.1256	87.9068	8.1811	4.63009	30.454	5.39701	9.88225	4.62966	5.03974
13-apo-beta-carotenone	240.356	57.3837	32.1213	1291.95	151.538	287.187	64.6067	16.5886	57.5847	116.529	161.023	151.477	61.995	83.8062	32.2691	276.222	150.479	192.926	66.5225	21.5573	220.657	229.351	30.9724	161.659	41.1107	141.06	46.5346	42.4381	32.2694	137.419	235.549	53.1029	31.6551	143.785	172.98	61.0754	31.9602	22.7636	46.3586	28.8875	38.2917	99.7234	15.9108	54.6383	141.384	270.255	150.291	190.111	104.316
13-HpODE	7.54192	8.3371	15.3131	171.149	13.4904	18.695	21.7652	9.69309	24.1883	16.7895	14.6691	17.694	18.3492	21.5649	12.7006	14.2245	13.2512	13.0401	14.824	20.8742	19.2096	23.4343	15.3069	18.7975	18.8499	27.3178	15.1057	14.6906	13.2502	32.9435	7.39108	7.71515	15.0908	19.0477	15.3993	30.0608	18.0973	21.0023	20.7059	25.527	19.341	22.1247	23.3216	25.3992	35.646	13.9173	13.2346	12.8498	23.2461
13(S)-HOTrE	0.172474	1.02563	1.64874	15.7457	0.919296	2.51451	0.167567	0.829534	1.19668	0.940803	0.882668	0.964291	8.49083	1.03991	0.449068	0.855139	0.92646	0.832845	0.700593	1.16207	1.04282	1.0785	0.52773	1.16391	1.06259	0.984389	0.489755	0.495564	0.452761	37.7667	0.169025	0.949122	1.62482	1.75239	1.04938	1.54918	0.0801104	27.5125	1.08016	0.430982	0.810754	0.776079	0.840621	0.901758	69.0478	0.836668	0.925298	0.820694	1.09862
13(S)-HpOTrE	2.48041	2.00781	2.29978	1.41285	3.86646	2.94378	2.97458	2.3586	2.81167	2.51534	2.00478	2.55429	2.33547	2.29501	2.68745	2.84724	1.68727	2.29464	2.58706	2.17464	2.34665	2.24466	2.76285	3.15847	2.48778	2.86406	2.5602	2.61206	2.65116	2.12227	2.3708	2.48503	2.39993	2.44309	2.55506	0.513391	1.46134	0.194997	0.560335	0.698302	1.23704	1.10552	1.1316	1.67583	3.35675	2.67774	3.67009	2.0569	2.75964
16-Heptadecyne-1,2,4-triol	640.451	264.573	0.970823	26.3535	5.04695	0.148462	2.28821	1.33716	2.54992	9.68017	74.7875	3.37143	0.155227	4.68738	0.738303	6.47573	56.1492	105.645	2.96426	7.36712	1.87483	6.4423	1.09606	2.27059	34.3209	0.0835432	1.29395	0.0404766	0.0425576	1.52511	627.641	244.836	0.956733	2.93296	5.76109	1.47891	0.962139	0.17341	1.63866	0.498495	26.0409	0.64093	167.78	20.7581	0.247353	6.33586	56.0788	104.104	4.64835
2-(Acetylamino)hexanoic acid	0.215857	0.100334	0.033404	0.190443	0.157062	0.155987	0.159819	0.00106858	0.00136207	0.125738	0.262923	0.17199	0.00265766	0.08956	0.147553	0.342534	0.242768	0.365995	0.347517	0.185685	0.285674	0.343564	0.263023	0.351821	0.109532	0.209732	0.2058	0.149639	0.193633	0.176255	0.21154	0.0928495	0.0445643	0.194519	0.179287	0.146636	0.244077	0.10726	0.000974137	0.212192	0.212992	0.111218	0.00113349	0.139036	0.216334	0.335136	0.242463	0.360655	0.352282
2-Amino-1,3,4-octadecanetriol	0.12887	0.109677	53.206	1.4774	0.0697163	180.61	0.0682212	23.1195	0.0642866	0.0612553	0.132859	0.97077	32.9379	0.160572	0.0294548	0.0685723	0.0533037	0.0919114	0.0684327	0.0440699	0.326299	0.0606152	0.0271882	5.69012	0.040138	0.054861	0.0326614	0.0299196	0.0266991	3.77079	0.126293	0.101495	52.4339	0.164424	0.0795812	140.207	0.0315271	138.394	151.278	224.283	2.47477	76.9506	0.287821	0.17172	129.734	0.0670911	0.0532368	0.0905704	0.107312
2-Amino-3-(1H-imidazol-4-yl)propan-1-ol	1.44872	1.24417	1.95424	18.0049	1.11332	1.92378	1.43331	0.899993	1.30256	1.13016	1.09487	1.07	16.5316	0.917871	0.749727	0.885049	1.04362	0.717445	0.652774	1.92885	0.913037	0.891362	0.506467	0.818513	1.42832	0.924886	0.574143	0.562034	0.461191	90.6053	1.41975	1.15136	1.92588	2.00382	1.27086	1.7201	0.605643	5.66704	1.29624	1.1501	1.40215	1.87832	1.79846	2.20228	63.0082	0.865931	1.04232	0.706978	1.02364
2-Aminoethylphosphonic acid	0.138889	0.515585	0.10652	0.0352352	0.346602	0.191139	0.205533	0.0332405	0.378807	0.317872	0.200721	0.340728	0.390694	0.023681	0.232417	0.121254	0.826694	0.461716	0.366991	0.393079	0.311678	0.504878	0.128448	0.262059	0.242266	0.408855	0.344265	0.246561	0.233211	0.260352	0.136111	0.477122	0.104974	0.0359893	0.395646	0.369805	0.220439	0.119655	0.116291	0.153664	0.293593	0.171059	0.189653	0.258632	0.272607	0.118635	0.825657	0.45498	0.546301
2-Aminophenol	0.0393742	0.029809	0.0585512	0.615839	0.0270302	0.0640841	0.0295064	0.0312855	0.0291494	0.0254906	0.0386966	0.0207968	0.0673227	0.0253242	0.0166319	0.0274807	0.0315335	0.0220096	0.0195142	0.0253033	0.0354539	0.0237855	0.0144793	0.037843	0.030446	0.0319754	0.0139008	0.0159362	0.0159232	0.0955265	0.0385868	0.0275852	0.0577014	0.0685385	0.0308549	0.0783821	0.0128396	0.0674031	0.0490739	0.0467384	0.027817	0.0408603	0.0177641	0.02388	0.0783805	0.0268871	0.0314939	0.0216885	0.0306009
2-Deoxyinosine	0.0242275	0.0201083	0.02345	0.0223743	0.0256257	0.00924596	0.0144068	0.0110525	0.0331676	0.019206	0.0234566	0.0207991	0.0268693	0.0194258	0.0251342	0.0668572	0.0510689	0.0651105	0.0964061	0.0316023	0.0638015	0.0188274	0.0296182	0.0236604	0.0203414	0.0482577	0.0612625	0.0302361	0.0384313	0.0461835	0.023743	0.0238345	0.0156293	0.0228531	0.0292517	0.0293931	0.0257109	0.015882	0.0147427	0.0215432	0.0960725	0.0330572	0.0345059	0.0197291	0.0610172	0.0654131	0.0510048	0.0641605	0.0950419
2-Deoxyinosine-5-triphosphate	0.0112402	0.00551177	0.0126261	#VALUE!	0.0138042	0.0210536	0.00622268	#VALUE!	0.00410543	0.004525	0.00986622	0.00300531	0.0095815	0.0132516	0.00980444	0.00540881	#VALUE!	0.0235953	0.0157329	0.00475711	0.00754862	0.00767258	0.00855523	0.013112	0.011104	0.00520689	0.00651962	0.00812922	0.00837657	0.00817422	0.0110154	0.00653312	0.00841524	#VALUE!	0.0157575	0.0155599	0.00211533	0.00529118	0.00707342	0.0280406	0.00322445	#VALUE!	0.00369033	#VALUE!	0.00170497	0.00529198	#VALUE!	0.023251	0.0155103
2-Deoxyribose-5-phosphate	0.230393	0.658596	0.395856	0.377507	0.385077	0.263678	0.34155	0.295525	0.462793	0.503846	0.318	0.585707	0.511552	0.541754	0.525435	0.346853	0.479145	0.339033	0.449994	2.31712	0.6739	0.419303	0.00425371	0.571275	3.59848	0.532626	0.572491	0.522609	0.380535	3.57704	0.225785	0.780636	0.263837	0.385586	0.439566	0.750374	0.595784	0.984058	0.722615	0.82794	0.938282	1.51081	0.786669	0.540435	0.671036	0.339361	0.478544	0.334087	0.443627
2-Dodecyltetrahydrothiophene	0.0437716	0.104189	0.0390003	0.0564605	0.211922	0.101917	0.0473924	0.0123817	0.119164	0.165651	0.102938	0.00876869	0.0288676	0.0494191	0.0445593	0.12734	0.00783219	0.0569777	0.0888871	0.080458	0.0546928	0.0375201	0.0454482	0.101047	0.0207841	0.0470686	0.0239163	0.0121552	0.0148802	0.0840368	0.0428962	0.0964163	0.0520303	0.0576687	0.241909	0.111604	0.0559984	0.19645	0.000266068	0.126004	0.126473	0.172348	0.117986	0.126805	0.152532	0.12459	0.00782236	0.0561464	0.0901059
2-Guanidinobenzimidazole	0.112045	0.744831	0.976642	10.9997	0.0691818	0.716638	1.02609	0.43654	0.929702	0.621676	0.800147	0.680469	0.685369	0.825062	0.509601	0.699627	0.068139	0.575268	0.495486	0.791169	0.599138	0.821861	0.55858	0.557577	0.650257	1.20404	0.584712	0.564936	0.468667	0.26932	0.109804	0.689267	0.962468	1.22419	0.0789711	0.882876	0.502004	0.49242	0.53676	0.552678	0.618863	0.565556	0.61226	0.712782	0.656607	0.684515	0.0680535	0.566875	0.776988
2-hydroxy-3-carboxy-6-oxo-7-methylocta-2,4-dienoic acid	0.0894253	0.143524	0.0912167	0.140721	0.139232	0.214108	0.117891	0.171693	0.176486	0.148916	0.271158	0.149316	0.16861	0.113869	0.252858	0.155615	0.173506	0.171185	0.224777	0.203604	0.223838	0.174571	0.184551	0.280455	0.237689	0.14693	0.243885	0.127618	0.104869	0.201043	0.0876368	0.132817	0.121692	0.143732	0.158934	0.563201	0.281005	0.3108	0.000820169	0.2266	0.668002	0.320901	0.261437	0.18944	0.31166	0.152254	0.173289	0.168687	0.22786
2-hydroxy-6-[(8Z,11Z)-pentadeca-8,11,14-trien-1-yl]benzoic acid	22.8844	9.43617	15.7119	13.0107	8.18215	11.8992	3.12635	5.55184	3.73195	8.68984	4.90959	9.92557	8.86929	1.11248	1.06907	2.42108	4.879	0.943519	1.923	123.074	5.98887	3.88258	0.863032	5.41918	148.147	0.481727	0.0728277	0.880592	0.634166	380.359	22.4267	8.73223	15.4838	1.448	9.33993	5.19048	0.926444	1.67535	10.8397	10.2062	7.46097	3.23204	8.43733	3.96809	12.0088	2.36879	4.87288	0.929753	3.01552
2-Hydroxycinnamic acid	1.21639	1.12882	0.634109	0.970504	1.27705	0.959913	1.25132	0.648999	0.94412	1.11663	0.979395	1.28607	0.783434	1.38047	1.18576	1.40399	0.978353	1.15481	1.28635	1.4429	0.818166	1.30483	0.293838	0.686388	2.21567	1.09552	0.835711	0.887436	1.11196	1.34491	1.19206	0.133807	0.422631	0.991273	1.45775	1.29411	1.09633	1.05275	0.617608	0.982981	1.09343	0.790626	0.841286	1.658	0.829035	1.37366	0.977126	1.13796	1.26815
2-Hydroxyhippuric acid	1.03766	0.0686389	0.999608	12.8123	0.070171	0.198332	1.37373	0.458301	1.49289	0.848134	0.757207	0.911263	0.783992	0.853655	0.043315	0.811827	0.808393	0.0489717	0.644882	0.885881	0.734524	0.858101	0.832073	0.0501286	0.761889	1.24849	0.784845	0.621576	0.571567	21.2401	1.01691	0.0635184	0.9851	1.42591	0.0801002	0.106322	0.525021	0.127649	0.816776	0.557867	0.593836	0.544562	0.658453	0.72794	0.407347	0.794292	0.807379	0.0482572	1.01126
2-Hydroxyiisobutyric acid	0.0881637	0.0297466	0.0330661	0.102269	0.104006	0.0343564	0.116869	0.0356628	0.0845405	0.041723	0.0537967	0.117811	0.0364005	0.0449445	0.0677788	0.118341	0.0580836	0.0575485	0.0645099	0.0382191	0.018679	0.0836929	0.768647	0.0193508	0.0743662	0.0500701	0.0354966	0.0450917	0.0584515	0.0681662	0.0864005	0.0352587	0.0220384	0.104458	0.118723	0.046975	0.0666136	0.0554817	0.0600791	0.0532274	0.0406201	0.0230441	0.0372381	0.0495799	0.0241294	0.115785	0.0580107	0.0567089	0.0635971
2-Hydroxyphenylacetic acid	0.22545	0.0564561	0.14759	0.290872	0.181292	0.157993	0.257058	0.0596023	0.632188	0.126969	0.0957371	0.163218	0.0172913	0.250138	0.134459	0.225033	0.350173	0.113487	0.32714	0.236335	0.401812	0.206988	0.527961	0.244599	0.196759	0.151872	0.113972	0.183827	0.262031	0.0589847	0.220941	0.0669176	0.098368	0.297096	0.206945	0.0655972	0.128425	0.11027	0.0520118	0.149474	0.108723	0.0485662	0.0877758	0.0764021	0.178723	0.220173	0.349734	0.111831	0.322511
2-Hydroxypyridine	0.0717025	2.15376	0.305435	0.315935	1.40742	0.779772	2.59382	0.277724	3.76938	2.32671	2.4222	2.08006	2.29794	1.05789	2.57956	0.258166	2.15848	4.10848	1.83919	5.98677	3.44451	2.39065	1.3776	1.43558	2.181	4.04836	1.94611	1.17324	2.63463	5.74591	0.0702685	1.99309	0.301003	0.322696	1.60657	6.11612	3.9592	0.875728	1.83238	3.14365	5.43284	2.51715	0.786062	4.92834	4.41775	0.252589	2.15577	4.04854	2.73781
2-Isopropylmalic acid	0.237932	0.323615	0.544113	0.299052	0.302026	0.416457	0.370007	0.213436	0.367144	0.434808	0.349549	0.39227	0.255399	0.658714	0.437928	0.437473	0.42275	0.285513	0.428801	0.330823	0.304343	0.352977	0.0148088	0.270206	0.425993	0.35587	0.238347	0.347396	0.359691	0.423102	0.233173	0.383581	0.362649	0.305452	0.344763	0.67912	0.580488	0.334723	0.422374	0.492725	0.246197	0.281636	0.300876	0.326176	0.322227	0.428023	0.42222	0.281347	0.422733
2-methyleneglutaric acid	0.395403	0.582873	0.380625	0.68045	0.566383	0.724149	0.492895	0.531351	0.605089	0.563348	0.994865	0.499787	0.41527	0.392251	0.814605	1.04153	0.908902	0.940643	1.09258	1.22034	1.06973	0.995072	0.833649	1.10693	0.988313	0.81426	1.25658	0.688396	0.645627	0.583021	0.387495	0.539391	0.507792	0.695011	0.646526	1.39303	0.641005	0.997358	0.00923686	0.979559	1.30104	0.576261	0.660055	0.530269	0.923644	1.01904	0.907762	0.926919	1.10757
2-Pyrrolidone	0.113031	0.237678	0.462566	7.01651	0.444297	0.593536	0.954468	0.362865	0.955213	0.521959	0.416946	0.499667	0.460712	0.805335	0.515431	0.466441	0.457762	0.505485	0.539445	0.655083	0.647204	0.801419	0.562566	0.515167	0.767325	0.825487	0.491585	0.493998	0.435344	0.72	0.11077	0.219948	0.455853	0.780887	0.507165	0.731328	0.459927	0.485814	0.575597	0.614973	0.5376	0.635371	0.51855	0.75253	0.783626	0.456366	0.457188	0.49811	0.845923
2,2,6,6-Tetramethyl-1-piperidinol (TEMPO)	0.296922	1.23415	0.309909	25.9446	1.45438	1.07433	1.39968	0.603608	1.18995	0.961235	0.310957	0.40738	4.19364	2.0692	0.993175	0.279831	0.904072	0.705765	0.259189	0.819828	0.303278	0.295708	0.600969	0.76476	0.297465	1.01057	0.620268	0.212405	0.17384	0.654435	0.290984	1.14208	0.305412	2.88745	1.66017	0.483676	0.555315	0.247124	0.705983	0.302618	0.21602	0.241573	0.569469	0.787433	0.789561	0.273787	0.902937	0.695468	0.406444
2,3-Bis[(9E,12E)-9,12-octadecadienoyloxy]propyl 2-(trimethylammonio)ethyl phosphate	1.85704	1.62035	0.139626	2.55109	2.01705	2.13256	2.63699	1.30082	2.79371	1.84595	1.85923	2.19774	1.97982	2.06568	1.76308	1.97334	1.56981	1.42079	1.67807	1.58306	1.51929	2.04992	1.55869	1.50427	1.80287	2.90266	1.58496	1.57553	1.49411	2.34477	1.8199	1.49948	0.1376	0.283919	2.30246	2.05341	1.44443	1.07685	1.24283	1.43398	1.65337	1.60326	1.7332	2.04383	2.2989	1.93072	1.56784	1.40006	2.63143
2,3-Dihydroxybenzoic acid	3.92498	18.2783	20.845	2.65841	54.3067	17.0061	54.7436	1.90824	38.9212	28.4151	27.9021	30.3272	17.0807	3.48457	45.0562	5.81786	53.0307	82.5061	27.3315	21.9793	20.7408	46.5993	31.3955	22.7714	10.3532	30.3297	19.125	36.2312	27.344	25.7729	3.84648	16.9148	20.5425	2.7153	61.991	16.0928	13.8006	30.4047	12.3485	11.0339	44.4783	10.467	2.87745	11.1648	16.06	5.69219	52.9641	81.3023	40.6855
2,3-dihydroxypropyl 12-methyltridecanoate	0.174711	0.254455	0.160327	2.26708	0.233067	0.237967	0.244963	0.122337	0.241909	0.19053	0.162323	0.170689	0.213268	0.153835	0.127419	0.175435	0.184142	0.137366	0.142627	0.183664	0.215935	0.182128	0.11077	0.151145	0.0848286	0.211974	0.12174	0.121015	0.124607	0.269423	0.171217	0.235473	0.158001	0.25231	0.266046	0.224323	0.117906	0.264632	0.111968	0.126211	0.128155	0.119544	0.134581	0.179122	0.264854	0.171646	0.183911	0.135362	0.223658
2,3-Pyridinedicarboxylic acid	#VALUE!	62.0576	#VALUE!	45.8086	#VALUE!	81.3175	#VALUE!	308.657	1246.89	1198.2	1974.42	968.015	73.6348	97.8094	7.52332	61.2488	2463.47	1765.89	407.37	2.65757	1301.75	899.292	21.0468	3363.33	11.8265	814.621	1730.25	#VALUE!	119.553	50.8179	#VALUE!	57.4281	#VALUE!	46.7889	#VALUE!	9262.04	27.3217	3162.32	#VALUE!	1935	1494.07	1828.37	470.988	230.825	#VALUE!	59.9258	2460.38	1740.12	606.409
2,4-dihydroxyheptadec-16-en-1-yl acetate	0.057808	0.363389	34.9703	0.850176	0.0505409	1.73215	0.0338309	0.931388	0.0432103	0.283467	0.337126	0.281263	1.58125	0.332792	0.126308	0.439009	0.0422507	0.397687	0.295752	0.31744	0.666761	0.310411	0.111371	0.473413	0.210189	0.305312	0.183606	0.169633	0.169116	9.84462	0.0566519	0.33628	34.4628	0.0946185	0.0576924	4.57165	0.151436	11.5884	2.52449	2.18958	0.646495	0.897431	0.241317	0.313766	2.11338	0.429526	0.0421977	0.391885	0.463779
2'-Deoxyadenosine	0.572571	4.91509	0.302679	0.320459	10.7289	4.35658	9.21573	0.455509	6.93301	7.90268	7.53698	8.69362	3.57128	8.03322	5.42438	2.41325	13.538	12.4421	10.7089	9.49482	10.6765	9.32198	15.2001	9.14543	5.57764	9.57943	6.36864	10.9047	12.7145	6.0387	0.561119	4.54842	0.298288	0.327317	12.2471	66.2693	57.0948	4.20864	21.0154	57.7982	19.014	61.6835	73.9248	127.801	38.1958	2.36112	13.521	12.2606	15.9413
2'-Deoxyadenosine-5'-monophosphate	2.80297	30.2391	29.6422	0.534307	127.109	0.0232069	64.2147	1.27168	52.6871	101.497	47.7568	106.713	0.0668968	25.0333	87.8597	5.87971	102.595	141.382	73.006	0.207525	29.8705	92.7712	28.9062	6.15969	34.4345	75.7474	18.1375	0.180581	8.05219	35.9882	2.74692	27.9833	29.2121	0.545741	145.095	583.839	654.491	175.75	244.452	536.355	482.247	666.349	0.35384	317.324	558.874	5.75271	102.466	139.319	108.676
2'-Deoxycytosine	0.475397	0.506613	0.765912	9.01163	0.65188	0.941143	1.18744	0.530844	1.33246	0.958174	0.751209	0.913734	0.855393	1.04355	0.734729	0.80667	0.78533	0.615857	0.700078	1.04882	0.789794	0.950683	0.782808	0.797011	0.930398	1.36244	0.708811	0.717415	0.719836	1.65102	0.465889	0.46882	0.754796	1.00293	0.744121	1.49189	0.848439	0.990278	0.948091	1.09182	0.976663	0.981146	1.02766	1.46647	1.68791	0.789246	0.784345	0.606872	1.09782
2'-Deoxyguanosine	0.0999323	0.64753	0.21762	0.0177474	1.73961	0.25673	1.7284	0.0811951	1.00097	1.15091	0.636076	1.15866	1.20838	1.87201	0.233789	0.367905	1.74434	1.81395	1.30682	1.2209	2.03382	1.73671	1.4676	1.54268	0.919195	1.41275	1.18663	1.32213	0.851575	1.43034	0.0979336	0.599224	0.214462	0.0181272	1.98576	5.84277	4.69762	1.06233	2.07849	3.77726	2.80265	8.90661	6.37284	8.02128	4.18367	0.359959	1.74215	1.78749	1.94533
2'-Deoxyguanosine-5'-monophosphate	61.115	6.92181	52.5201	17.9124	30.8207	1.31307	17.9783	1.04388	13.0989	10.5963	16.6812	18.9988	0.744338	133.983	15.695	6.75054	18.6343	54.6831	27.3628	1.30242	13.4675	13.9748	20.3915	13.0865	4.38375	10.9484	#VALUE!	7.69221	15.7021	7.18901	59.8927	6.40544	51.7581	18.2957	35.1818	3.01102	14.9136	1.97265	7.06837	10.8082	1.106	10.1827	1.5991	81.132	269.344	6.60473	18.6109	53.8853	40.7321
3-Buten-1-amine	0.595932	2.049	3.19856	51.0923	2.24562	203.662	0.287474	48.6874	1.63144	1.59179	0.522935	2.19976	0.802045	2.44939	0.113045	1.2129	1.53926	1.57584	1.02801	2.38443	1.4047	1.58086	0.102146	1.40725	0.434841	1.35372	0.818765	0.666489	0.626351	3.31667	0.584013	1.89615	3.15214	5.68621	2.56337	55.7492	0.106814	4.58213	37.5468	36.0695	0.427241	13.1187	0.548235	1.27918	27.0998	1.1867	1.53733	1.55285	1.61205
3-deoxyestradiol	1.7144	1.51858	0.602988	26.1482	1.71392	1.87761	2.38077	1.01057	0.493478	1.51171	1.7193	1.68049	0.543942	2.3332	1.56055	0.440922	1.61288	1.57458	1.51354	2.25372	1.87985	2.13389	1.56235	1.69659	1.93844	3.05887	1.41629	1.7442	1.49703	2.62645	1.68011	1.40529	0.594237	2.91011	1.95644	2.54299	1.49925	1.68612	1.45904	1.10686	1.2463	1.72685	1.75318	2.18721	2.21654	0.431398	1.61086	1.55161	2.37344
3-Dimethylallyl-4-hydroxymandelic acid	67.8758	66.8204	104.081	967.797	32.114	81.682	104.046	49.1235	37.3547	12.5616	98.5969	67.307	72.2857	64.0092	7.63995	121.376	108.134	45.4246	16.9602	32.386	44.2733	34.5129	68.1624	22.4798	20.9024	13.8695	6.96208	8.81421	11.049	27.7442	66.5183	61.8356	102.571	107.709	36.6581	203.362	7.43454	48.3815	156.227	25.0773	100.759	14.8748	38.8234	42.0796	39.3332	118.754	107.999	44.7619	26.5959
3-Hydroxy 4-methoxy cinnamic acid	0.193363	0.0279136	0.097913	0.0399338	0.0824974	0.0208011	0.057869	0.0299302	0.0644157	0.0390708	0.0208394	0.0440375	0.029988	0.193948	0.0716747	0.12089	0.12212	0.085962	0.075386	0.0243776	0.0313402	0.0520578	0.0349823	#VALUE!	0.0324225	0.120751	0.0700244	0.110409	0.151221	0.0336759	0.189496	0.0330861	0.0652586	0.0407883	0.0941708	0.0193404	0.0686651	0.0164043	0.0188348	0.0171674	#VALUE!	#VALUE!	0.0201369	0.0221721	0.00940996	0.118279	0.121967	0.0847078	0.0743193
3-Hydroxyanthranilic acid	0.381885	6.22408	0.825674	0.366306	0.212387	2.8821	7.24035	1.23521	9.8082	62.7681	7.71927	5.67356	13.6612	6.17019	5.70747	1.36388	34.2936	13.7777	7.65302	8.30251	7.87758	24.9839	7.82113	6.92088	4.23466	8.14363	11.3769	9.98584	6.60159	13.0866	0.374247	5.75976	0.813694	0.374145	0.242439	45.1535	7.46173	4.71949	7.00742	5.29176	16.2348	57.2757	7.50803	19.308	107.281	1.33442	34.2506	13.5767	11.3922
3-Indole acetic acid	0.245527	#VALUE!	2.77414	0.0582365	5.09746	1.52419	0.908301	0.254574	7.81111	0.299369	1.25363	6.04456	2.47716	#VALUE!	3.25998	1.12084	3.05495	0.91191	3.94036	2.49191	3.93726	4.31089	5.45775	1.03517	0.18726	2.71886	4.05004	1.52646	4.43262	1.42501	0.240616	#VALUE!	2.73389	0.0594827	5.81875	0.244921	3.51481	1.9946	1.6749	1.01795	3.82131	4.00446	0.279643	5.08407	5.51128	1.09663	3.05112	0.898605	5.8656
3-isopropylmalic acid	0.0179145	0.396131	0.163701	0.00600374	0.146365	0.277066	0.116174	0.275029	0.292462	0.024467	0.0894848	0.220631	#VALUE!	0.223505	#VALUE!	0.0197547	0.0509372	0.0989889	0.031545	#VALUE!	0.294898	0.150457	1.02624	#VALUE!	0.109421	#VALUE!	#VALUE!	0.0748688	0.151177	0.103084	0.0175562	0.366579	0.161326	0.00613222	0.167075	0.0756175	0.216128	#VALUE!	0.453092	0.223989	0.0299487	0.512103	0.00776459	0.694565	0.106839	0.019328	0.0508733	0.0975447	0.0310986
3-Methyl-L-histidine	0.0353214	10.2348	0.0676465	0.0293537	0.0678498	0.119666	0.218702	0.0532705	0.187929	0.510412	0.0951531	0.210555	0.129791	0.157989	0.572933	0.0858053	0.164992	0.195241	0.570068	0.140154	0.312197	0.359249	0.371652	0.327858	1.89028	0.044504	0.0900743	0.673182	0.897832	0.93159	0.034615	9.47127	0.0666647	0.0299819	0.0774505	0.401854	0.350332	0.415494	1.28456	0.870058	0.104617	0.339619	0.229144	0.380365	0.197854	0.0839519	0.164785	0.192393	0.562002
3-Methyladenine	224.891	208.209	225.328	224.011	222.921	192.933	99.2352	55.4603	34.2535	111.352	361.595	23.2535	38.2064	7.66511	31.9119	13.8932	9.25353	10.3224	64.9611	6.18014	9.23532	10.2353	22.1689	281.718	1.34213	#VALUE!	152.772	43.9851	#VALUE!	377.864	4.79331	192.677	222.058	4.09701	254.464	464.883	167.281	#VALUE!	154.635	#VALUE!	1161.44	797.415	#VALUE!	#VALUE!	200.107	13.5931	#VALUE!	#VALUE!	96.7008
3-Methylxanthine	0.00193337	0.00298516	0.00103182	0.000901301	0.00283753	0.0247686	0.0139781	0.00422508	0.0163424	0.00211746	0.000885729	0.0480701	0.00235031	0.00264002	0.0136287	0.00443464	0.010417	0.00747982	0.00318122	0.00228297	0.00794879	0.0180176	0.00138813	0.00560922	0.01454	0.00618992	0.0127542	0.00761485	0.00244701	0.0178733	0.0018947	0.00353832	0.000687704	0.000920588	0.00323903	0.0208709	0.000587127	0.00239759	0.005612	0.00456403	0.0423243	0.0121458	0.00169387	0.00187925	0.00556671	0.00433885	0.0104039	0.00737069	0.0031362
3-Phosphoglyceric acid	0.11153	11.6969	1.25416	0.496521	2.06496	3.05318	11.0971	11.0771	7.30331	1.13751	0.366688	4.47444	0.837604	32.843	0.869248	0.286628	3.37244	#VALUE!	6.52693	1.33383	4.66162	8.37218	8.32524	4.1336	12.4619	2.95958	7.70711	4.6546	6.4534	2.745	0.109299	10.8243	1.23596	0.507146	2.35715	3.95829	5.11949	3.61968	8.00867	1.12715	1.9662	13.22	0.264247	4.02707	0.163175	0.280437	3.36821	#VALUE!	6.43457
3-Phosphoglyceric acid disodium	0.015974	0.243835	0.0947022	0.0441542	0.0559542	0.0742224	0.0643131	1.85979	0.0685373	0.101756	0.0270792	0.0766765	0.053065	0.0211457	0.128649	0.0525348	0.0650566	0.0688929	0.0800597	0.0979911	0.0471997	0.0370241	0.0562342	0.0430285	0.0822299	0.0507382	0.0747544	0.158416	0.0830934	0.0201876	0.0156546	0.225645	0.0933278	0.0450991	0.0638717	0.0163375	0.0543338	0.039203	0.0479198	0.0621694	0.0481435	0.0778016	0.0476085	0.0406678	0.0561065	0.0514001	0.064975	0.0678877	0.0789269
3-Ureidopropionic acid	214.805	5.44722	331.295	0.636019	#VALUE!	32.373	5.50864	0.104793	13.8383	#VALUE!	#VALUE!	13.0522	8.37628	0.407647	8.57294	5.52578	#VALUE!	14.5842	8.74182	646.838	5.08503	11.574	28.6694	#VALUE!	#VALUE!	#VALUE!	#VALUE!	7.84195	#VALUE!	1.46667	210.509	5.04086	326.488	0.64963	#VALUE!	43.1598	4.09603	6.83087	3.07134	#VALUE!	#VALUE!	#VALUE!	18.9749	15.7949	8.0914	5.40642	#VALUE!	14.3714	13.013
3, 4-Dihydroxyphenylacetic acid	0.0513154	0.0317486	0.0735437	0.031612	0.0868463	0.0533097	0.0807201	0.0399367	0.140661	0.0448695	0.0588616	0.0496431	0.0111079	0.0553858	0.0472116	0.0317656	0.0839265	0.0633232	0.0650004	0.0341842	0.0587001	0.0261839	0.0685574	0.0505656	0.140752	0.0368251	0.0766226	0.0650496	0.0601511	0.0222589	0.0502891	0.0376317	0.0490165	0.0322885	0.0991351	0.0500715	0.0351127	0.0343628	0.0282366	0.0555417	0.0259272	0.03225	0.0387904	0.0305476	0.0626117	0.0310794	0.0838212	0.0623993	0.0640807
3, 4-Dihydroxyphenylalanine	0.137062	0.358864	0.152023	0.0413378	0.609757	0.543555	1.12606	0.0381472	0.235334	1.12317	0.441508	0.990122	0.249809	0.511788	0.132075	0.456249	0.493753	0.38587	0.293223	0.84315	0.303183	0.379272	0.202263	0.527598	0.297878	0.0732123	0.331761	0.895558	0.454281	0.447521	0.134321	0.332093	0.149817	0.0422224	0.696038	0.197018	0.326706	0.263999	0.185434	0.632991	0.339355	0.549695	0.23884	0.988011	1.02301	0.446394	0.493134	0.38024	0.436491
3,14-Dihydroxycard-20(22)-enolide	123.793	142.213	30.9787	1374.27	114.306	159.024	63.1589	21.36	63.7709	101.254	84.279	85.1924	46.1317	82.3556	26.4203	87.7301	93.4866	79.9467	48.4726	25.7917	106.459	58.4523	16.0043	75.4434	25.7873	45.0717	33.2319	23.7324	18.3037	57.7148	121.318	131.604	30.5291	152.946	130.48	23.1086	10.9327	4.91694	22.8495	37.4551	9.01047	39.5077	3.81834	13.4139	53.3012	85.8352	93.3693	78.7803	76.0115
3,4-Hydroxyphenylpropionic acid	0.0156121	0.37857	0.406645	#VALUE!	1.44091	1.63234	0.752364	0.0876708	1.48073	2.61142	0.841566	1.4507	1.18008	0.15343	1.43367	0.188027	1.58201	1.27095	1.42808	1.15981	0.71515	1.37377	1.49898	0.414854	1.27538	1.38175	1.41633	0.163053	1.1302	1.03259	0.0152998	0.350329	0.400744	#VALUE!	1.6448	0.848021	1.35302	0.753839	0.514358	0.960312	1.40122	0.83796	0.274827	0.863888	0.89244	0.183965	1.58003	1.2524	2.12584
3,5-di-tert-Butyl-4-hydroxybenzaldehyde	0.0635751	0.0596781	0.0654433	0.739533	0.0567809	0.0597564	0.0651507	0.0288479	0.0680155	0.0460483	0.0486533	0.0503255	0.158076	0.0506118	0.0318435	0.0517814	0.0430418	0.0386983	0.0341664	0.0498549	0.0387744	0.0469995	0.029239	0.03704	0.0430719	0.0597642	0.0352966	0.0377278	0.0274606	0.182234	0.0623036	0.0552261	0.0644935	0.0823048	0.0648154	0.104747	0.0345687	0.0811905	0.0370567	0.0381586	0.0422838	0.0295861	0.0369218	0.0438772	0.271706	0.0506629	0.0429878	0.0381337	0.0535775
4-[(E)-2-(Allyloxy)vinyl]-1,2-dimethoxybenzene	0.43127	0.506396	0.756153	8.69129	0.737355	1.15306	1.03844	0.486124	1.27199	0.866896	0.72495	0.904481	0.869264	0.976923	0.702571	0.760639	0.766597	0.671544	0.761222	0.0424292	0.744536	0.0382778	0.0319163	0.81188	1.0925	1.34109	0.722643	0.729868	0.647002	1.58503	0.422645	0.468619	0.745179	0.967279	0.84169	1.37297	0.898724	0.93996	1.01351	0.0412548	0.984889	1.09201	1.17117	0.0329701	0.163544	0.744209	0.765635	0.661747	1.1937
4-Dodecylbenzenesulfonic acid	6282.47	5802.89	7525.19	2942.39	2295.93	3471.45	1630.55	2544.65	5690.85	4330.5	25319.5	4830.43	3180.34	163.054	0.329675	1966.93	1346.26	270.138	117.917	0.110133	2239.07	74.8392	0.131133	7843.09	29.2003	0.0961816	0.210403	2103.93	69.5073	0.129905	6156.82	5369.99	10039.3	3005.35	2620.8	2178.11	409.921	8519.14	436.06	3523.53	4211.67	6378.14	4762.75	14690.4	4096.14	1924.45	1344.57	266.196	119.534
4-HBA	0.551429	0.0561728	0.0970712	0.0441833	0.052959	0.0574386	0.0809542	0.0590274	0.102613	0.0389944	0.0202645	0.140367	0.0956232	0.101668	0.0936729	0.0454026	0.0648059	0.204428	0.128355	0.0725815	0.0225462	0.0608675	0.53863	0.0412117	0.107082	0.18758	0.05423	0.0386884	0.0716996	0.0419798	0.5404	0.0665819	0.0646976	0.0451289	0.0604527	0.0203089	0.176038	0.024504	0.0228558	0.0584515	0.0979123	0.0550846	0.0909472	0.079802	0.0899331	0.0444219	0.0647245	0.201445	0.126539
4-Hydroxy-3-methoxycinnamaldehyde	0.31376	0.829023	13.261	0.104735	0.554841	1.46655	1.1528	0.120953	#VALUE!	2.04252	0.13752	1.00739	3.07962	2.49797	#VALUE!	#VALUE!	#VALUE!	1.53156	0.813643	1.70118	0.232819	#VALUE!	#VALUE!	0.421822	0.203248	0.421452	#VALUE!	0.795117	#VALUE!	6.63755	0.307484	0.767178	13.0686	0.106976	0.633351	2.27125	3.01601	4.05046	1.40461	1.08926	0.858239	0.733756	4.66558	3.13179	18.479	#VALUE!	#VALUE!	1.50921	1.21118
4-hydroxycinnamaldehyde	36.2004	0.85852	0.91671	7.22134	10.1446	0.542746	6.71073	2.28606	0.402775	3.85923	0.267744	3.12897	3.10259	6.0309	2.82513	2.55096	1.99061	1.73306	1.54426	3.15486	0.347151	1.87623	1.0191	1.27189	8.32725	3.5864	1.54383	1.41994	1.24778	0.317123	35.4764	0.794474	0.903406	0.803684	11.58	1.56381	0.991117	0.223078	0.767793	1.01446	0.255825	0.942989	0.699332	1.14338	1.26011	2.49586	1.98812	1.70778	2.4216
4-Hydroxyphenylacetic acid	0.101674	0.183476	0.2893	0.189809	0.277581	0.173577	0.144257	0.112655	0.175824	0.23334	0.144439	0.169987	0.110468	0.224805	0.173375	0.259354	0.186223	0.177566	0.174699	0.288271	0.174908	0.146083	0.147206	0.148295	0.274178	0.16384	0.114676	0.134788	0.130432	0.134329	0.0996407	0.217475	0.192817	0.193871	0.316859	0.525435	0.246129	0.741813	0.167814	0.5218	0.506657	0.142026	0.126767	0.256172	0.347219	0.253752	0.185989	0.174975	0.172227
4-Hydroxyphenylpyruvate	9.03172	7.95916	7.21332	93.3297	5.73827	9.71807	11.2362	3.7165	1.34069	11.0999	1.13154	3.59283	6.62956	3.62024	0.671843	5.04521	5.83416	2.47456	0.89464	84.4318	2.09403	2.96432	0.379869	4.65301	42.0754	0.297312	0.788448	0.583385	0.640353	218.383	8.85109	7.36541	7.10863	10.3869	6.55024	13.2431	0.258865	2.51258	6.61287	6.50035	3.51255	5.28369	6.85415	1.41347	4.96643	4.93624	5.82684	2.43846	1.40292
4-Imidazoleacrylic acd	0.214849	29.1103	0.590118	0.174723	2.06944	69.062	0.914463	17.747	180.042	176.218	63.1721	220.473	36.6665	0.978509	0.328711	11.1064	213.267	85.733	124.45	139.565	#VALUE!	346.117	0.87859	97.1564	2.18527	105.633	1.28116	0.231903	185.194	0.914857	0.210552	26.9387	0.581556	0.178462	2.36226	210.528	#VALUE!	37.2447	185.498	#VALUE!	172.224	104.774	#VALUE!	1.15293	2.68958	10.8665	212.999	84.4821	185.256
4-Indolecarbaldehyde	0.602801	0.613646	0.58478	1.71697	1.25447	1.88278	0.500148	0.767753	1.19817	0.741454	3.17948	0.612551	0.545753	0.768761	0.836292	0.00118916	1.28231	0.00210832	2.12754	0.373033	1.35151	1.3194	0.00190075	1.74272	0.277615	0.00126713	0.00204719	0.863276	0.813522	0.00151501	0.590745	0.567868	0.780155	1.75371	1.43198	0.621075	1.0582	0.985202	0.00339365	0.00160963	0.00212984	0.634324	0.0017845	0.00177551	0.00247247	0.00116347	1.2807	0.00207756	2.15671
4-Methyl-5-thiazol ethanol	0.119285	0.130471	0.0428111	0.0982353	0.0193374	0.0571223	0.0595866	0.00785983	0.0193853	0.0229729	0.0310909	0.372352	0.2313	0.12502	0.117512	0.129432	0.102342	0.115364	0.124325	0.198352	0.035677	0.0202678	0.0435072	#VALUE!	0.0290364	#VALUE!	#VALUE!	#VALUE!	0.097809	0.0561509	#VALUE!	0.120738	0.0421899	#VALUE!	0.0220736	0.0934518	0.0644306	#VALUE!	0.0182684	0.0337444	0.0852377	0.0921501	0.0451005	0.178484	0.0250275	#VALUE!	0.102213	0.113681	#VALUE!
4-Methylumbelliferone sulfate	0.0200652	0.0168463	0.0262041	0.023159	0.0303606	0.015355	0.0105394	0.0189525	0.0044771	0.00656115	0.0251791	0.00389354	0.0208559	0.00699072	0.0239452	0.0421398	0.00954761	0.0158568	0.0167322	0.00910732	0.0144102	0.00354459	0.0086429	0.036641	0.000312181	0.00975391	0.0209702	0.00940048	0.00431704	0.0122366	0.0196639	0.0155896	0.0349589	0.0236546	0.0346566	0.0178398	0.00858635	0.0444828	0.000379402	0.0814346	0.0135398	0.0378686	0.0199211	0.0114749	0.0211182	0.0412296	0.00953563	0.0156255	0.0169616
4,5-dihydroxy-3,4-bis(hydroxymethyl)-4a,8,8-trimethyl-1,4,4a,5,6,7,8,8a-octahydronaphthalen-1-yl hexanoate	0.0858653	0.07448	0.123122	1.19953	0.0423047	0.121102	0.040777	0.069695	0.0393606	0.034497	0.0494924	0.0409222	0.159546	0.0394877	0.0195158	0.0340898	0.0470943	0.0471999	0.0280151	0.0409847	0.0777023	0.034257	0.0173022	0.0735833	0.0359645	0.0413236	0.0189794	0.0226534	0.0173098	0.218478	0.084148	0.0689238	0.121335	0.1335	0.0482908	0.139801	0.0171984	0.111305	0.0809609	0.0775879	0.0853941	0.076961	0.0418566	0.0284193	0.110765	0.0333534	0.0470352	0.0465113	0.0439315
5-(3-cyclohexylprop-1-ynyl)nicotinic acid	0.14055	0.114651	0.146105	2.01168	0.136069	0.146992	0.108419	0.0882933	0.142287	0.127499	0.131667	0.167083	0.144633	0.123832	0.0482205	0.122032	0.108295	0.0924284	0.0899142	0.0987285	0.120828	0.138026	0.0490125	0.12745	0.139074	0.0990357	0.0555167	0.0554969	0.0429582	0.246058	0.137739	0.106098	0.143985	0.223886	0.155323	0.187661	0.0557856	0.105772	0.107177	0.121913	0.095547	0.102737	0.314563	0.185216	0.155952	0.119396	0.108159	0.0910799	0.140998
5-Aminopentanamide	0.173485	0.102162	0.120287	1.43269	0.080242	0.162457	0.101494	0.0633728	0.0986422	0.0718739	0.0633668	0.0816392	0.134827	0.0768668	0.0681938	0.0713787	0.0638305	0.064622	0.0521817	0.0722371	0.0781238	0.0702931	0.055041	0.0883626	0.0813997	0.0849688	0.0616068	0.054432	0.0508084	0.149564	0.170016	0.0945406	0.118542	0.159448	0.0915963	0.144044	0.0440098	0.143278	0.0893775	0.0926248	0.0652011	0.0578681	0.0938009	0.0700804	0.257919	0.0698369	0.0637504	0.0636792	0.0818279
5-Dihydrotestosterone	21.5925	3.56791	17.9258	115.015	7.15576	10.6675	2.76284	0.40034	2.14753	11.0562	4.55144	4.50167	7.16366	1.06627	0.746374	6.6263	6.66262	7.0268	1.62698	19.6808	4.91882	5.58486	0.149416	6.2102	36.653	1.45583	0.698782	1.48822	0.0922877	35.4979	21.1606	3.30174	17.6656	12.8004	8.1683	18.9055	2.58761	3.25314	0.971588	4.32225	8.2843	7.8977	7.34151	1.50835	2.8531	6.48318	6.65426	6.92428	2.55132
5-Hydroxytryptophan	0.0881213	0.120117	0.42725	0.133582	1.03907	0.290237	1.0216	0.0705029	0.344714	0.84038	1.23688	0.347627	1.01318	2.29857	0.516501	0.192165	1.18787	0.379479	0.636352	1.52567	1.00027	1.34434	0.971093	0.432283	2.04539	0.954945	0.571138	0.495715	0.594765	1.69807	0.0863589	0.111156	0.421051	0.136441	1.1861	2.80378	2.18781	0.261014	0.765618	0.359748	1.3155	0.798528	0.36482	6.77437	1.77275	0.188014	1.18638	0.373942	0.94727
5-Methylcytosine	39.1078	38.983	25.8334	514.147	46.4005	31.7845	0.511195	24.9965	0.632528	50.0893	49.1965	0.514432	0.350589	32.1625	40.4439	32.8124	34.0667	33.3143	0.298591	0.431194	0.569843	35.8082	2.09881	37.2919	46.3986	51.2524	0.308616	0.501729	33.5181	0.423689	38.3256	36.0749	25.4585	57.2209	52.9662	57.8399	51.6616	20.7571	0.392739	0.380303	34.0523	24.1977	49.7111	51.4481	23.3863	32.1036	34.0239	32.8283	0.468231
5-O-methyl embelin	0.0972303	0.0323794	0.0289219	0.0481932	0.0365167	0.0502399	0.0105021	0.0508788	0.0351868	0.0258771	0.0768282	0.0807042	0.03753	0.0188298	0.0406727	0.0188802	0.251359	0.0334185	0.0330777	0.0154535	0.251121	0.0342357	0.0228951	0.053323	0.0386387	0.0229029	0.140302	0.153098	0.118717	0.0249169	0.0952857	0.0299639	0.0385847	0.0492245	0.0416838	0.0413728	0.0390398	0.0469073	0.0418847	0.0413207	0.0625691	0.0552178	0.0323469	0.046541	0.0514169	0.0184724	0.251044	0.032931	0.0335312
5-Pentylresorcinol	41.4408	0.106641	0.121381	1.68853	0.386154	0.148045	0.185596	0.0858709	0.146795	0.187319	48.6085	0.149706	0.279591	0.321388	0.0834081	0.132124	33.0298	63.1898	0.0803283	0.103846	0.10457	0.12504	0.0696424	0.110835	0.0942668	0.153455	0.0777094	0.0919603	0.0732966	0.384308	40.612	0.0986856	0.119619	0.187921	0.440795	0.177105	0.0891194	0.14723	0.0966547	0.214139	0.121578	0.0864987	119.824	0.49524	0.514463	0.129271	32.9883	62.2678	0.125966
5,6-Dihydrouracil	0.217759	5.30575	2.08448	0.0685062	0.699991	2.0723	4.58508	5.31303	1.62387	0.274983	0.454425	2.25174	1.60449	4.48605	4.37076	0.475908	1.49702	0.899936	1.47514	28.3047	1.23072	2.29414	2.99365	2.02329	6.47645	1.3918	2.27625	3.48296	2.97439	2.78891	0.213403	4.90994	2.05423	0.0699722	0.79904	3.58899	14.7302	2.44852	5.81722	6.7285	6.31795	4.86983	19.9109	9.93799	8.3955	0.465628	1.49514	0.886806	1.45427
5'-Deoxy-5'-methylthio-adenosine	0.0511472	1.87126	0.132494	0.390345	16.8426	0.224407	9.36601	0.299685	6.71955	10.0987	8.67115	7.51582	0.407547	3.78902	10.9562	2.48583	9.33137	16.6546	8.34717	0.368152	4.35621	12.8805	#VALUE!	1.53257	0.195825	9.22455	2.47462	0.575836	0.534585	13.1057	0.0501242	1.73167	0.130571	0.398698	19.2258	12.3382	7.50971	1.86975	4.43188	11.135	9.76537	3.15078	0.270737	13.3124	10.1039	2.43213	9.31966	16.4116	12.4256
6-Furfurylaminopurine	0.612617	1.82307	3.41913	0.0655023	3.88615	0.562343	2.48768	1.01933	1.01709	3.68562	6.78874	6.18077	2.21844	5.66547	0.440772	0.454459	6.67622	0.758861	2.72179	0.97565	1.80333	0.91893	1.78713	2.81523	0.92889	2.40461	6.67084	3.61256	#VALUE!	2.43596	0.600365	1.68707	3.36952	0.066904	4.43604	3.42234	1.99844	1.8554	2.25367	4.75521	4.37517	2.15688	0.480215	2.09216	2.57808	0.444643	6.66784	0.747789	4.05165
6-Gamma-dimethylallylamino purine	0.000981713	0.00092155	0.00100571	0.000901969	0.00100806	0.000921975	#VALUE!	#VALUE!	0.00126494	0.0010606	#VALUE!	0.00117453	#VALUE!	0.00126341	0.00117624	0.00258881	#VALUE!	0.00195952	0.00112082	0.000734604	#VALUE!	0.000949017	0.00504332	#VALUE!	0.00380592	0.00117458	0.00234812	#VALUE!	0.00110141	0.000918203	0.000962078	0.00109232	0.0006703	0.000921272	0.0011507	0.000956989	0.000976438	0.00096204	#VALUE!	0.00089714	0.00222811	0.00102889	0.0009611	#VALUE!	#VALUE!	0.00253289	#VALUE!	0.00193093	0.00110497
6-Hydroxyflavone	#VALUE!	0.00244722	0.00131822	0.00118138	0.00264077	#VALUE!	#VALUE!	0.00247035	0.00166923	#VALUE!	0.00122036	0.00307012	0.00258759	0.00339485	0.00271448	0.00160469	0.00160953	0.00128344	0.00292301	0.00284219	0.00300881	0.00124304	0.00513861	0.00135012	0.00512969	0.00153871	0.00307589	0.00490849	0.00148213	0.00240376	#VALUE!	0.0029007	0.000878589	0.00120666	0.00301444	#VALUE!	0.00129701	0.00378024	0.00115638	0.0011777	#VALUE!	#VALUE!	#VALUE!	0.0024922	0.00227998	0.00157002	0.00160751	0.00126471	0.00288165
6-methoxycinnamic acid	0.0450349	0.036277	0.0377571	0.0115042	0.018868	0.0138599	0.0164086	0.0152929	0.0283232	0.0260813	0.0168701	0.0262379	0.00542724	0.034173	0.021465	0.0473333	0.0363914	0.0397102	0.0475591	0.0175653	0.0241543	0.0113386	0.135453	0.0240327	0.0259978	0.0316872	0.0274385	0.0240574	0.0477843	0.0229524	0.0441342	0.0429993	0.025165	0.0117504	0.0215378	0.00996354	0.0182088	0.0127906	0.0116101	0.0211213	0.0357515	0.0179776	0.0231739	0.0175988	0.0263235	0.0463109	0.0363457	0.0391308	0.0468862
6-Methoxyquinoline	25.0781	56.6264	10.0325	1318.95	124.057	40.2494	47.2799	6.27911	22.2162	49.2928	33.4669	26.9009	13.4249	80.868	10.6269	35.8992	33.032	24.5466	54.9627	13.2512	39.8776	27.8166	11.286	24.3366	13.8306	27.2516	15.2303	12.187	29.1628	58.6958	24.5766	52.4021	9.88691	146.79	141.611	66.5763	31.9602	22.7636	10.862	27.8275	13.9327	18.7839	7.01739	54.6383	70.3037	35.1238	32.9906	24.1885	86.1889
6,7 Dihydrxycoumarin	0.558095	0.295487	0.562998	0.359335	0.526246	0.268519	0.440088	0.211927	0.522694	0.431337	0.381101	0.583359	0.00952314	0.620216	0.413569	0.549558	0.609126	0.524752	0.599471	0.174668	0.285461	0.30543	0.833245	0.271913	0.483358	0.0403508	0.0382845	0.131089	0.0944717	0.041835	0.546933	0.350241	0.375236	0.367025	0.60071	0.0397898	0.0576695	0.0279901	0.0542201	0.208946	0.0954492	0.0795857	0.252874	0.0733592	0.274126	0.537687	0.608362	0.517096	0.590988
6,7-Dihydro-3H-purine-2,6-diamine	52.9286	22.0486	0.522279	1065.85	1.79936	129.255	1.31454	1.27644	1.3103	1.73185	2.4851	2.50961	2.65008	1.45157	0.0882554	0.540461	2.02329	1.34804	0.791865	2.33347	32.737	1.56887	0.687574	0.446021	0.334954	0.860311	0.522294	0.502981	0.0764325	2.47271	51.87	20.4038	0.514699	118.621	2.05397	12.1169	0.485539	0.585552	4.25355	36.1567	22.3381	1.3999	1.63838	1.20344	3.80803	0.528787	2.02075	1.32838	1.24175
7-hydroxy-5-methoxy-2-phenyl-3,4-dihydro-2H-1-benzopyran-4-one	0.224114	0.210527	0.0858804	1.32242	0.183507	0.144454	16.8961	0.0448947	17.9862	0.156465	0.0959805	0.21016	0.087736	0.10239	8.88393	14.6547	0.360772	0.418293	0.279872	0.0586712	0.31381	0.286483	0.199766	0.322188	0.0559188	12.1172	6.74606	0.205094	0.120357	0.10195	0.219632	0.194822	0.0846341	0.147176	0.209473	0.111324	6.17938	0.0687419	0.0618407	0.123487	0.0812666	0.0510984	0.033803	0.0421228	0.0688489	14.3381	0.360319	0.412191	0.438876
7-Hydroxyflavone	0.0385073	0.118362	0.10366	0.0621552	0.0648868	0.0335731	0.071942	0.171592	0.0837815	0.0237301	0.0515995	0.0885127	0.0645425	0.0884448	0.0782531	0.0612577	0.0694913	0.0563139	0.083883	0.059705	0.0460755	0.0658566	0.0539129	0.0285695	0.0673854	0.112795	0.0714394	0.0518539	0.0631982	0.0576706	0.0377371	0.140295	0.0690889	0.0634853	0.0740683	0.225901	0.108384	0.289373	0.0561777	0.241238	0.0332383	0.247654	0.047103	0.0359534	0.0680869	0.0599345	0.0694041	0.0554923	0.082696
8-{(1S,2S)-3-Oxo-2-[(2Z)-2-penten-1-yl]cyclopentyl}octanoic acid	1.96881	1.81672	0.165536	0.835758	2.36725	1.1777	0.0101931	0.324636	0.504568	1.20375	1.9716	1.2568	0.32638	0.636051	0.776158	1.26089	0.0302926	2.37405	2.22234	0.375771	2.41024	2.34805	0.847095	1.60168	1.04553	0.891019	0.00599505	1.20596	1.05158	0.0300622	1.02944	1.06812	1.22084	0.853643	1.70222	0.131937	0.183552	0.108154	0.273388	0.183773	0.116545	0.715208	0.148509	0.327285	0.691954	1.23366	1.03025	2.33941	1.25281
8-{3-Oxo-2-[(2E)-2-penten-1-yl]-1-cyclopenten-1-yl}octanoic acid	1.24382	1.08159	1.25573	18.2456	1.36398	1.49809	2.07419	0.29321	2.27604	1.54095	1.45416	1.75499	0.503941	1.83829	1.32924	1.67226	1.55107	1.15208	1.27175	1.75831	1.45952	1.92271	1.49659	1.26659	1.83762	2.74817	1.60034	1.55302	1.39365	2.64517	1.21895	1.0009	1.23751	2.0306	1.55699	2.39311	1.42993	1.4613	0.557145	1.51303	1.48872	1.48462	1.68239	2.14515	1.10425	1.63614	1.54913	1.13527	1.99428
8-Nitro cGMP	0.0292351	0.0469356	0.0277558	0.0456266	0.0537813	0.0627106	0.029173	0.0106271	0.0244325	0.0542056	0.0433187	0.129887	0.0328624	0.0167495	0.0598781	0.0765962	0.0740625	0.191922	0.0694928	0.00155777	0.0307646	0.0749404	0.00438011	0.0449372	0.0495297	0.0669772	0.0165509	0.011117	0.0228553	0.0737349	0.0286504	0.0556329	0.0184991	0.046603	0.0613914	0.0269229	0.0532384	0.0245768	0.0409501	0.023267	0.0653558	0.0221149	0.0075471	0.0267403	0.016886	0.0749418	0.0739695	0.189122	0.0685095
9-HpODE	0.375461	1.03072	0.944676	0.0349629	0.325531	0.672195	0.241731	0.62313	0.105098	0.944203	0.824929	0.19343	0.214505	0.0161367	0.00549394	0.0753089	0.297252	0.838328	0.580624	0.00206675	0.167763	0.189496	0.00481111	0.595742	0.0718513	0.00437491	0.00751649	0.0382497	0.46217	0.00391798	0.367952	0.953824	1.26029	0.0357111	0.371594	0.723759	0.409898	0.7987	0.115451	0.954848	0.0494508	1.56732	0.0450821	0.430643	0.393124	0.0736822	0.296879	0.826097	0.588585
9-Oxo-ODE	1.04176	0.780692	0.165602	2.20298	0.102659	0.820654	0.849146	0.400855	0.86872	0.0988862	0.115671	0.695504	0.531523	0.0994674	0.0267792	0.929703	0.100765	0.699947	0.52616	1.29634	1.04392	0.88142	0.868351	0.119174	0.953827	2.10691	0.819893	0.0247985	0.854937	0.30523	1.02093	0.722452	0.163198	0.245176	0.117185	1.93477	0.917455	0.802599	0.754125	0.995083	0.114074	0.943178	1.09793	1.25788	1.33784	0.909622	0.100639	0.689735	0.82509
9-Oxononanoic acid	0.15796	0.135014	0.216742	2.33187	0.0926917	0.211806	0.0705707	0.123488	0.0658218	0.0830913	0.116407	0.0656966	0.252465	0.0830462	0.0290526	0.0681048	0.0987995	0.0940756	0.0395328	0.0898846	0.149955	0.0623583	0.0276742	0.13602	0.0733787	0.0646692	0.0319147	0.0298654	0.0262269	0.384696	0.154801	0.124942	0.213597	0.259521	0.105808	0.212827	0.0266493	0.196169	0.142517	0.145239	0.136171	0.140189	0.101261	0.0805717	0.155982	0.0666338	0.0986755	0.092703	0.0619927
9S,13R-12-Oxophytodienoic acid	10.4009	22.7335	34.6963	375.028	24.4671	49.9034	49.5069	30.0907	57.1987	40.3464	44.0151	40.8748	40.4944	37.3817	29.4267	56.6156	39.6541	28.552	32.3026	15.2414	35.5778	30.8017	25.6317	33.5134	14.9902	47.4398	26.9266	29.0784	25.501	54.3978	10.1929	21.0376	34.1928	41.738	27.9292	86.2929	30.7653	39.1115	41.1545	48.7565	32.779	43.0613	31.5442	44.6487	49.6746	55.3927	39.6043	28.1355	50.6549
Abscisic acid	0.837121	36.8042	18.9526	2.30463	2.46693	15.9329	30.3619	1.41016	29.6048	80.6227	14.1018	59.0735	19.3852	58.8383	59.2865	5.41522	168.192	124.49	44.7531	#VALUE!	47.8321	187.762	64.878	89.3943	26.6697	34.9081	104.908	136.33	70.5229	21.252	0.820379	34.0586	18.6776	2.35395	2.816	8.96508	64.2733	4.1769	59.6531	101.561	2.78585	92.075	8.86408	53.32	21.2561	5.29825	167.981	122.673	66.6193
Abscisic acid glucose ester	0.0609978	#VALUE!	0.00993453	0.209602	3.26141	0.0685251	0.139214	0.00524538	0.0189882	0.0302251	0.00317325	#VALUE!	1.61001	#VALUE!	#VALUE!	0.38119	2.91169	4.01444	0.141885	0.0159815	0.074719	0.318243	0.10999	0.0292579	0.0131764	#VALUE!	5.402	9.07466	0.0976306	#VALUE!	0.0597778	#VALUE!	0.00979038	0.214087	3.7229	19.6348	0.151568	0.131529	0.105669	0.0389107	#VALUE!	0.168095	1.01276	14.15	7.30886	0.372956	2.90804	3.95586	0.211209
Acetohydroxamic acid	92.1143	49.9666	38.3553	8.51562	92.4331	0.0575827	84.0703	21.7286	57.987	0.5342	68.5834	72.2539	26.7265	40.6421	15.4421	0.790138	1.22157	0.496882	84.7042	46.9469	54.0609	100.639	49.0296	0.031138	7.02923	82.5629	0.552204	43.8701	36.1918	0.663855	90.272	46.2391	37.7986	0.947728	105.512	48.9329	3.14398	0.317675	49.7022	16.0037	53.7634	25.1415	0.371871	0.520366	0.115636	0.773071	1.22004	0.489633	132.828
Acetylhistamine	2.0296	1.9995	2.47946	14.3176	2.42825	2.96204	3.04619	1.43553	3.29343	2.3826	2.26167	2.39856	2.28872	1.37049	1.72294	1.92997	1.86568	0.809961	1.61364	2.06243	1.81707	1.21505	0.823285	0.938219	2.01437	3.35328	1.92606	1.80497	1.6351	2.0592	1.98901	1.85034	2.44348	1.59345	2.77185	1.61485	1.96003	2.11654	2.16098	1.41993	2.04758	2.21827	2.63246	2.75654	3.01859	1.88829	1.86334	0.798144	2.5304
Adenine	0.0717171	0.44204	0.219469	0.0149065	0.23033	16.6309	47.0351	2.73301	#VALUE!	70.8709	58.8077	53.3378	8.66219	0.868697	73.65	0.0714809	126.983	0.718598	176.683	0.104237	129.628	189.217	268.537	207.483	42.534	142.782	103.764	234.53	254.898	26.2253	0.0702827	0.409064	0.216285	0.0152255	0.262922	0.113211	189.877	3.4786	88.1566	105.887	18.1808	24.7819	0.165843	0.189801	0.468787	0.0699369	126.823	0.708114	263.01
Adenosine	105.723	668.54	378.279	87.3281	2620.3	609.71	991.149	44.242	841.359	1408.79	1213.09	1222.18	312.405	719.312	413.726	513.703	3003.01	4075.31	2490.35	963.743	2218.64	2776.9	3058.86	2692.62	563.695	2707.92	1481.92	3126.65	2417.4	704.061	103.609	618.666	372.791	89.1969	2991.07	3344.93	2791.74	301.029	1230.91	2009.58	926.407	1862.85	2145.56	4994.73	1675.21	502.607	2999.24	4015.85	3707.13
Adenosine diphosphate	0.826723	0.352045	0.103368	0.243458	1.45476	0.385172	0.498096	0.957723	1.25397	1.34366	0.395132	0.443298	0.165064	0.946211	0.505117	2.22354	2.69575	0.0478229	0.388735	1.34639	1.63068	2.93861	0.00473245	1.03661	1.46018	2.50065	0.367947	0.068996	1.06478	1.91921	0.810189	0.41728	0.0688943	0.248668	1.6606	2.96161	9.56881	0.317626	0.832268	3.39561	3.08735	1.47041	5.76043	0.0133076	1.88769	2.17551	2.69237	0.0471252	0.383235
Adenosine triphosphate	0.292091	1.32129	0.975164	0.589585	0.611062	0.545184	0.903432	0.585497	1.02313	1.21684	0.561017	1.45233	0.719924	1.22951	1.04124	0.947206	0.703999	0.473074	0.599192	1.45415	0.600934	0.47676	1.35074	0.540697	2.75709	0.633541	0.684059	0.69053	0.449866	1.71055	0.286249	1.56613	0.649942	0.602202	0.697527	0.754034	0.782166	0.835851	0.59249	0.68137	1.62788	1.18542	1.01292	0.806348	0.487381	0.926747	0.703116	0.466172	0.590713
Adenosine-3-monophosphate	85.5077	7.65223	71.8371	25.9759	44.8005	1.75728	25.0612	1.29539	19.8876	15.8276	24.3854	25.7593	0.610876	177.368	20.5334	12.7333	24.781	71.3485	35.4219	1.75513	17.8527	19.9338	26.4516	17.7139	6.0883	17.0916	#VALUE!	8.87495	20.5904	9.87664	83.7975	7.08138	70.7947	26.5318	51.1397	2.64946	17.917	2.78288	9.2877	13.0786	1.84186	14.0835	1.62139	117.924	358.22	12.4583	24.7499	70.3075	52.7289
Adipic acid	0.259456	0.262552	0.237918	0.213859	0.192508	0.236059	0.21677	0.184121	0.213193	0.135483	0.322971	0.246159	0.142534	0.436985	0.258209	0.23295	0.185243	0.278047	0.262337	0.757663	0.226734	0.261236	0.166037	0.235301	0.299482	0.15398	0.276854	0.156706	0.257726	0.209285	0.254266	0.242965	0.317407	0.218435	0.219748	0.523744	0.287696	0.414442	0.00671116	0.294601	0.25949	0.294269	0.188622	0.143374	0.32039	0.227918	0.18501	0.27399	0.265934
ADP	#VALUE!	0.136267	0.0202104	#VALUE!	0.0352611	0.0317284	0.614179	0.969293	0.181815	#VALUE!	0.0208354	0.0138548	0.0217926	0.0111241	0.0581057	#VALUE!	0.49989	0.39195	0.425298	0.234235	0.126046	0.854673	0.0152427	0.0257032	0.278517	0.114657	0.0350569	0.0327512	#VALUE!	0.069279	#VALUE!	0.126102	0.0199171	#VALUE!	0.0402506	0.560987	0.38523	#VALUE!	1.38177	1.243	#VALUE!	0.0286996	0.10914	0.0307716	0.0478881	#VALUE!	0.499263	0.386231	0.419281
Afzelin	0.0315389	0.0240677	0.0380437	0.347994	0.0250327	0.0636022	0.030888	0.0178227	0.0343724	0.0211475	0.0201081	0.0287304	0.0615948	0.0213903	0.014762	0.022145	0.0191481	0.0192369	0.0154697	0.0197492	0.0154159	0.0193283	0.0136076	0.0158888	0.0172855	0.0277142	0.0144926	0.0146214	0.0135224	0.0705494	0.0309082	0.0222723	0.0374916	0.0387293	0.0285749	0.0703827	0.0136182	0.045965	0.0343733	0.0210011	0.01911	0.0192882	0.0195856	0.0177054	0.150169	0.0216666	0.0191241	0.0189562	0.0242586
Agmantine Sulfate	0.02414	#VALUE!	0.236012	#VALUE!	0.0509731	0.202491	0.410952	0.0196313	0.194628	0.395134	0.0630959	0.303433	0.207688	0.190623	1.05508	0.0598481	0.161266	0.0906385	0.134522	0.234254	0.0517084	0.149247	0.217102	0.0586922	0.249519	0.0724797	0.10959	0.383695	0.227445	0.102696	0.0236572	#VALUE!	0.232588	#VALUE!	0.0581858	0.118547	0.568932	0.0913687	0.144787	0.145801	0.0154445	0.138132	0.0826106	0.265051	0.0273144	0.0585554	0.161064	0.089316	0.200248
agmatine	0.185626	0.424412	0.185039	2.6714	0.147052	0.271819	0.190113	0.158608	0.206812	0.12384	0.18495	0.119641	0.156969	0.117143	0.0994826	0.164386	0.111452	0.18256	0.0934329	0.116359	8.08833	0.123021	0.0730381	0.158897	0.128525	0.14174	0.0829777	0.0918838	0.0774719	0.188358	0.181913	0.392751	0.182354	0.297308	0.16786	1.31693	0.0926455	0.165759	1.78823	0.184716	62.9913	1.03037	2.14501	0.172918	0.523792	0.160835	0.111312	0.179897	0.146515
Alanine	0.780589	22.5336	2.41566	2.0988	1.54273	74.4677	112.248	11.4669	58.2801	153.005	145.821	98.4391	17.4598	0.600076	20.2908	1.27314	7.79747	27.9969	205.61	43.9185	157.808	96.5129	125.777	157.375	31.9771	208.051	5.43405	27.2702	112.661	1.65722	0.764978	20.8526	2.38061	2.14372	1.76102	89.0901	521.921	539.605	300.23	53.9136	562.03	57.202	14.2312	21.4283	15.7674	1.24564	7.78769	27.5884	306.07
Allantoin	0.0890655	0.535371	0.134724	0.0195694	0.0940265	0.4165	1.34582	0.702014	0.492639	0.218975	0.330999	1.24265	0.338059	0.904981	0.911982	0.11293	0.196497	0.225702	0.33909	2.14606	0.173562	0.935444	1.17786	0.187206	0.922515	0.338919	0.423664	0.63974	0.572691	0.341379	0.0872842	0.495432	0.132769	0.0199882	0.107331	0.33706	5.37282	0.338401	0.843354	0.809954	0.121941	0.733217	1.72652	1.7887	0.859201	0.110491	0.19625	0.222409	0.334292
Allysine	13.5704	15.8444	12.4845	379.06	43.1665	62.2577	101.481	32.8024	61.5629	39.6143	69.7132	106.132	44.5155	54.7305	41.859	54.392	27.5262	35.2145	27.1982	41.4029	28.7589	63.9465	22.395	30.6279	31.6974	36.7297	11.2332	20.0925	21.6044	53.3807	13.299	14.6624	12.3033	42.1867	49.2746	67.2956	61.356	17.2164	31.4307	31.5912	35.4835	14.4113	30.8208	105.51	44.2321	53.2171	27.4916	34.7007	42.6504
Alpha-D-mannose-1-phosphate	1.07523	1.78319	1.19951	2.25299	2.04426	1.77605	4.65451	2.63123	5.53746	1.77966	1.96451	3.5033	2.08457	2.08001	2.60209	6.07794	6.84278	4.81301	2.86445	0.995479	2.74077	2.3056	4.13438	1.84528	0.702505	4.14699	1.55909	4.20613	3.40247	0.636259	1.05372	2.11362	0.799468	2.3012	2.33352	4.03767	2.9818	3.09081	2.63184	3.88029	4.10698	4.64399	2.67566	2.33263	2.52301	5.94666	6.83419	4.74279	2.82392
AMP	2.63627	4.30072	2.30588	1.60904	9.41718	8.05745	18.9703	8.56532	8.64643	8.22258	7.73777	26.0559	0.0391941	7.77528	18.822	14.9189	9.69218	12.9109	11.4717	24.3267	9.55933	35.5929	21.621	9.02488	12.7628	10.078	10.248	16.3139	12.544	9.18306	2.58355	3.97989	2.27241	1.64348	10.7497	4.59035	35.8235	1.30994	12.2845	18.3587	11.782	9.98907	39.8196	20.8351	16.8359	14.5967	9.68001	12.7226	11.3094
Anacardic acid	11.798	6.01259	1.33213	191.877	6.56601	34.7721	19.5568	11.4133	17.6064	6.09472	18.2881	41.7713	19.5754	4.93057	17.9009	2.96987	5.55513	1.08476	1.19665	0.5134	0.80982	2.61073	1.22151	1.27324	0.23028	2.49329	1.52008	1.36256	0.995277	1.02948	11.562	5.56405	1.3128	21.3546	7.4951	52.6979	7.15678	11.114	23.6033	6.45342	32.1772	1.8407	5.43984	16.7812	16.9183	2.90572	5.54816	1.06893	1.87651
Andrographolide	8.40722	18.0727	7.1386	582.464	57.7846	29.6344	81.2207	40.9438	114.57	75.1509	69.8975	72.5131	40.0346	58.6852	24.5633	65.4712	56.9181	51.7993	49.1902	83.0231	58.3695	72.187	45.039	46.5058	76.0857	71.1993	39.405	41.6928	37.9989	42.1466	8.23907	16.7245	7.035	64.8241	65.9611	61.5089	51.6779	16.2758	25.848	32.9186	44.4627	34.3256	72.7969	69.1642	38.9983	64.057	56.8467	51.0435	77.1368
Anisole	0.0248594	0.018078	0.0365149	0.275134	0.0202391	0.0414262	0.0234451	0.0266813	0.0212394	0.0173582	0.0148873	0.0172775	0.0316435	0.0178762	0.0125599	0.0148212	0.0142395	0.0113992	0.0127266	0.0161529	0.0131409	0.0152485	0.00975973	0.0243822	0.0162469	0.0215534	0.013162	0.0109996	0.0117676	0.0378674	0.0243622	0.0167294	0.0359849	0.0306205	0.0231029	0.0299724	0.0115765	0.0271911	0.017893	0.0187146	0.0231402	0.0133564	0.0129917	0.0152002	0.0940282	0.014501	0.0142216	0.0112329	0.0199571
Anthranilic acid	0.0434647	2.27229	3.01353	0.0808956	0.511968	0.369886	0.0600334	0.031955	0.300556	0.327226	0.389114	0.0562444	3.04695	0.34043	0.686188	0.0769474	0.073096	0.0774368	0.24552	2.98462	0.343773	0.239398	0.245178	0.306814	0.232335	0.422552	0.229265	0.501066	0.265194	2.75759	0.0425954	2.10277	2.96981	0.0826267	0.584412	0.198263	0.371977	0.206891	0.166905	0.304016	0.360168	0.0850585	0.738828	0.184588	0.280161	0.0752853	0.0730043	0.076307	0.36548
Apigenin	4.37603	9.54413	10.8533	6.72973	7.56129	8.30169	6.61823	5.71178	6.91822	8.00787	7.2764	8.19894	8.29418	7.74918	8.62308	7.48393	6.84262	6.26467	7.90929	4.99444	9.90545	6.75456	8.67093	9.23322	8.6022	8.25739	7.60053	8.15142	6.43543	8.15344	4.28851	11.3127	7.2337	6.87374	8.63121	8.87302	7.06667	9.76007	8.86306	10.4049	8.1054	9.13949	7.42975	5.72986	9.85117	7.32228	6.83404	6.17326	7.79738
Apigenin-7-glucoside	0.00560356	0.0033676	0.00234773	0.0137112	0.00363349	0.0103537	0.00944284	0.00592979	0.00525555	0.00138371	0.0111739	0.00619489	0.0180846	0.00501982	0.0116314	0.00584062	0.01253	0.00481184	0.00585312	0.000931061	0.00495929	0.0124279	0.00173887	0.0132854	0.00164697	0.00651097	0.00177121	0.00456902	0.011735	0.0066695	0.00549148	0.00399163	0.00156475	0.0140046	0.00414763	0.00876782	0.0104124	0.00484676	0.0153427	0.00220999	0.00488985	0.00669368	0.00289671	0.00889541	0.0104453	0.00571446	0.0125142	0.00474163	0.0057703
Arbutin	0.0707055	0.0860783	0.00955504	0.0425429	0.101996	0.0556616	0.103456	0.0970447	0.103919	0.165157	0.0903133	0.141439	0.0609325	0.11348	0.108479	0.262026	0.0894168	0.275062	0.280362	0.0595825	0.141214	0.00193793	0.00248181	0.0052788	0.085655	0.186134	0.0974447	0.131987	0.072411	0.130968	0.0692914	0.102029	0.00636839	0.0434533	0.116429	0.103844	0.0947113	0.0826548	0.0726239	0.00688069	0.150643	0.000635815	0.0582074	0.101838	0.0813518	0.256367	0.0893046	0.271049	0.276395
Arginine	0.0937325	26.864	0.191519	4.11854	56.4725	56.321	67.0487	7.03751	105.1	68.806	169.038	83.4077	28.9398	0.131215	85.0756	17.1363	53.0888	55.3106	57.3585	573.003	57.922	57.475	53.6582	59.0523	322.485	69.0312	1.35998	5.73035	60.1538	0.991295	0.0918578	24.8599	0.18874	4.20667	64.4634	130.076	106.505	22.7311	42.4386	29.144	76.2896	26.9882	11.5901	57.5827	26.2538	16.7661	53.0222	54.5036	85.3836
Artemisic acid	0.134406	0.111257	0.254664	2.38191	0.0817393	0.260369	0.173581	0.119106	0.166042	0.114628	0.0976061	0.0567247	0.251577	0.114714	0.0756508	0.149101	0.084446	0.0710921	0.0874959	0.0616713	0.112793	0.043191	0.0285438	0.119221	0.0596926	0.189648	0.0897669	0.105996	0.0984411	0.336278	0.131718	0.102957	0.250968	0.26509	0.0933054	0.232117	0.0430426	0.246534	0.161133	0.13343	0.147454	0.12935	0.0722939	0.0720857	0.181253	0.145881	0.08434	0.0700549	0.137205
Ascorbic acid	0.0711797	0.880118	1.32659	0.141751	0.702352	1.49787	0.622374	0.101716	3.35016	0.734968	0.871274	0.635279	1.02575	0.338662	0.085944	0.230406	6.10034	0.875634	0.762106	13.4036	2.63532	0.420985	0.139296	0.560071	2.57751	1.12963	0.698515	0.49156	0.221043	1.63771	0.0697561	0.814461	1.30734	0.144784	0.801735	10.7802	1.71675	4.23378	0.961983	0.902362	1.22429	0.654153	0.86023	1.84207	2.87042	0.22543	6.09268	0.862859	1.13447
Asparagine	0.0534369	1.26079	0.929236	0.254394	1.61316	11.4397	7.71083	6.99808	5.31132	4.04519	3.73861	11.4475	2.12184	5.59971	8.3836	2.26541	2.68782	4.01849	5.14552	0.36304	2.41	13.0811	12.2606	4.95386	3.4242	3.20457	5.35111	9.74251	8.44103	1.00175	0.0523682	1.16673	0.91575	0.259838	1.84143	3.07091	26.557	3.30757	10.9721	8.02619	6.50841	4.90797	4.03669	31.5741	8.33832	2.21648	2.68445	3.95986	5.07271
Aspartic acid	1.92385	1.23534	0.91945	10.1401	8.47251	2.30923	3.20594	0.0866098	1.29385	1.87235	1.42352	1.16441	149.525	0.035913	2.19049	2.0743	3.09184	0.982353	0.584243	0.982353	1.02938	1.3646	1.03163	1.53392	1.41815	1.47381	228.016	376.071	#VALUE!	1.42715	#VALUE!	#VALUE!	0.906109	10.3571	100.991	272.34	6.4815	#VALUE!	5.28185	3.89978	4.75932	8.12928	88.6928	145.902	333.673	2.02949	#VALUE!	#VALUE!	0.869701
ATP	0.222618	0.507548	0.222738	0.00978421	0.728494	0.923111	3.33173	0.186125	0.847036	0.45829	0.614534	2.26445	0.0109027	1.03276	5.91796	0.935418	1.36143	1.44695	1.35733	2.05713	0.741854	4.07206	2.12613	0.799428	1.08893	1.06802	1.3735	1.34363	1.88321	0.491393	0.218165	0.469685	0.219505	0.00999359	0.831575	3.70969	17.3123	0.311284	11.802	12.7718	1.722	1.86665	6.57577	6.98395	3.37131	0.915213	1.35972	1.42584	1.33813
Azelaic acid	0.807923	0.554832	0.560219	8.88646	0.550505	0.430226	0.700681	0.145554	0.558147	0.1989	0.381683	0.577617	0.239523	0.354414	0.0830516	0.31542	0.228719	0.167581	0.133899	0.269024	0.33229	0.298215	0.319653	0.191281	0.351172	0.334142	0.223199	0.0880483	0.185764	0.478329	0.791764	0.513442	0.552088	0.989	0.628401	0.291799	0.0987583	0.1783	0.167062	0.210049	0.223625	0.174255	0.170726	0.204406	0.264885	0.308607	0.228432	0.165136	0.209972
Bacancosin	0.413031	0.523576	0.632235	0.622826	0.346064	0.633159	0.363746	0.234887	0.417697	0.470534	0.607374	0.473441	0.676473	0.385938	0.647124	0.540972	0.600755	0.629462	0.874546	0.564928	0.730026	0.626068	0.54342	1.18811	0.53374	0.475784	0.840071	0.423868	0.408036	0.814388	0.404771	0.484517	0.843464	0.636154	0.395032	1.11762	0.678074	1.23454	0.0379224	0.912722	0.00944162	0.325991	0.733384	0.513635	0.403866	0.529287	0.600001	0.620278	0.886537
Benzaldehyde	0.0857251	0.0574882	0.0821838	1.14061	0.0674107	0.107069	0.0743947	0.0474244	0.08381	0.0497106	0.0558368	0.0555389	0.0718627	0.0581409	0.0378609	0.0586246	0.0465237	0.038146	0.0477097	0.0515398	0.0533096	0.0570079	0.0365733	0.0616534	0.0449114	0.0666088	0.0363159	0.0390945	0.0359984	0.0851434	0.0840106	0.0531996	0.080991	0.126942	0.0769493	0.0825248	0.0358438	0.0753712	0.0443468	0.0576835	0.0651358	0.0479284	0.0387632	0.0439936	0.203085	0.0573583	0.0464653	0.0375895	0.0748153
Benzamide	0.0892515	0.0841975	0.12249	1.65519	0.106544	0.132368	0.14699	0.0704138	0.118404	0.0760952	0.0807207	0.10669	0.113284	0.0770069	0.0689598	0.062172	0.0676096	0.0611908	0.0626982	0.120619	0.091816	0.0703072	0.0645242	0.0727433	0.0782414	0.087214	0.0652294	0.0497811	0.0475963	0.112409	0.0874665	0.0779164	0.120713	0.184211	0.12162	0.125064	0.0369901	0.100784	0.0583546	0.0754043	0.0792062	0.0531797	0.0579719	0.0552031	0.284301	0.0608291	0.0675247	0.060298	0.0983192
Benzoic acid	0.203084	42.6794	1.46502	0.0792719	0.597382	1.8057	11.0305	0.260993	1.5903	1.81924	0.27706	4.78221	2.67543	3.2346	14.289	0.244655	1.51643	1.15886	2.07973	0.410952	0.977702	6.70815	12.5753	2.55122	11.6641	1.92809	9.37123	16.4263	9.4014	2.03875	0.199022	39.4955	1.44376	0.0809683	0.681911	1.15106	26.8823	7.83669	7.82833	5.32862	0.0510835	4.43328	10.2108	7.76617	0.087268	0.239371	1.51453	1.14195	3.09587
Berbamine	#VALUE!	0.0559441	0.018215	0.00882201	0.0105359	0.0290227	0.0105798	0.0190201	0.0117122	0.23535	0.410952	0.0506611	#VALUE!	0.00989735	0.0382212	0.103953	0.010389	0.00924948	0.0306232	0.338059	0.0104315	0.0475813	0.0137436	0.0486775	0.0257368	0.0196977	0.0382807	0.0295395	0.0240149	0.0409414	#VALUE!	0.0517707	0.0179506	0.0090108	0.0120267	0.0225447	0.0442728	0.0601987	#VALUE!	0.0738501	0.0245779	0.0326963	0.0196808	0.0859744	0.089485	#VALUE!	0.010376	0.00911453	0.0301899
Berberine	#VALUE!	0.030862	0.0456205	0.410952	0.0181156	0.0982532	0.0552259	0.198532	0.018521	0.0982352	0.872735	0.0176114	0.0221444	0.0190917	0.332523	0.223845	0.193336	0.637253	0.234254	0.0503575	0.0333481	0.0326974	#VALUE!	0.0479646	#VALUE!	0.0737264	0.0560908	0.0247484	0.0363801	0.0993901	#VALUE!	0.0285597	0.0449586	#VALUE!	0.020679	#VALUE!	0.0413279	0.0505957	0.0170131	#VALUE!	#VALUE!	0.0176872	0.013954	0.063354	0.0230708	#VALUE!	0.193093	#VALUE!	#VALUE!
Beta NADP	0.0304979	0.028284	0.0655901	0.087253	0.0650237	0.0762835	0.410952	0.00792871	0.0172043	0.0381776	0.736253	0.0346616	0.105993	0.19352	0.0208247	0.0274116	0.410952	0.0209727	0.0162197	0.0265587	0.0488833	0.0592959	0.0190929	#VALUE!	0.0470637	#VALUE!	0.0936726	0.0946382	#VALUE!	#VALUE!	0.0298879	0.026174	0.0646384	#VALUE!	0.0742246	0.230611	#VALUE!	0.051879	0.0330596	0.020467	#VALUE!	0.0343198	0.0956358	0.0237675	0.127591	0.0268195	#VALUE!	0.0206667	0.0241446
Betaine	0.268064	4.31949	1.08169	0.504729	11.2161	1.83109	6.7477	0.352994	4.65325	3.68591	2.23027	2.9974	6.07652	6.73834	3.20517	0.982527	7.7621	11.3527	8.25709	8.50678	5.13773	6.32998	2.92219	3.23136	4.43973	9.10691	5.57066	5.96658	6.10949	19.3007	0.262703	3.99725	1.06599	0.515531	12.8032	19.9556	7.31722	5.15761	4.73371	3.89058	18.5479	4.10805	3.59944	7.48603	15.0586	0.961304	7.75235	11.1871	12.2915
Betaine aldehyde chloride	0.0753005	#VALUE!	0.0344098	0.0159791	0.0212761	0.200422	0.0508462	0.0270288	0.326168	0.283577	0.285714	0.06047	0.0663435	0.125325	0.175387	0.0889352	0.0998235	0.0658066	0.0426093	0.467828	0.0578455	#VALUE!	0.0659383	0.212787	0.175334	0.0306786	0.10703	0.311861	#VALUE!	0.0793732	0.0737945	#VALUE!	0.0339105	0.0163211	0.0242867	0.126392	#VALUE!	0.0184164	#VALUE!	0.113952	0.0351986	0.034549	0.0848456	0.204853	0.0752604	#VALUE!	#VALUE!	0.0648465	0.063428
Biotin	0.028882	0.0770881	0.115398	0.0559129	0.0763401	0.0333721	0.0579088	0.00993261	0.0474834	0.0788966	0.0418179	0.0708183	0.0443588	0.0427674	0.0540942	0.0269286	0.0686445	0.0399939	0.0516865	0.025274	0.133099	0.0497656	0.00274713	0.0868026	0.0685159	0.0981745	0.0666931	0.0807178	0.0514722	0.0489889	0.0283044	0.0913727	0.0769125	0.0571095	0.0871422	0.0691851	0.0554923	0.0992318	0.0727565	0.0554711	0.0888549	0.122053	0.0726496	0.0489975	0.0855445	0.0263469	0.0685584	0.0394104	0.0509551
Boschnaloside	0.000915533	0.00561948	0.00120728	0.00222134	0.00124166	0.00235141	0.000797382	0.00860308	0.00677303	0.016863	0.0380102	0.00451149	0.00612361	0.077159	0.00242705	0.54468	0.0473738	0.713137	0.0399002	0.062495	0.0385753	0.0333917	0.276813	0.0956169	0.0272189	0.43583	0.493564	0.74209	0.0148495	0.00126844	0.000897222	0.00520027	0.00161063	0.00226887	0.00141736	0.0407532	1.67814	1.56012	0.00721237	1.01618	1.2881	1.63921	0.743528	1.46046	2.06129	0.532915	0.0473143	0.702733	0.0404473
Boschnialactone	18.8046	1.67183	2.31324	223.162	1.59159	9.81204	4.29866	0.722721	4.97354	6.86676	5.80527	4.9039	3.58546	3.70028	0.627087	8.59728	19.4303	11.6555	13.3207	5.76232	8.5893	9.42035	1.7717	20.9096	4.40012	6.70278	6.04504	5.37581	2.42635	7.54377	18.4285	1.54711	2.27966	24.8363	1.8168	1.33848	0.637727	0.989763	3.1774	2.27861	5.50851	2.34683	0.523772	1.48072	2.01428	8.41158	19.406	11.4855	20.8887
Butylphthalide	29.9639	35.4537	30.5373	413.429	32.4803	11.0548	16.4354	33.8947	28.4797	24.3464	26.0244	20.895	56.4599	25.9524	5.2552	22.4681	24.4643	20.0111	14.2753	16.9783	23.0833	14.9579	6.17655	21.418	16.6403	15.3843	10.5067	7.59772	4.78496	46.9613	29.3646	32.8089	30.0941	46.0117	37.0763	16.717	3.52372	24.2429	17.2533	17.5751	11.1638	17.2598	11.8969	13.0674	20.1053	21.9828	24.4336	19.7192	22.3856
Cadaverine	0.207053	0.9632	0.126727	0.100646	0.253327	1.67941	0.393377	0.0898929	1.09988	0.889647	0.787974	0.251279	0.629907	0.178326	0.335545	0.385109	2.67824	1.2554	0.723227	0.982353	0.28914	0.236919	0.867229	0.971975	0.126282	0.527136	0.479114	0.599707	2.17451	0.953618	0.202912	0.891345	0.124889	0.102799	0.289172	0.748048	1.34489	1.0115	0.506067	0.250352	2.09792	0.168093	0.550117	0.983835	0.994936	0.37679	2.67488	1.23709	1.07659
Caffeic acid	8.02088	10.7827	2.04835	8.34444	7.65086	6.90455	6.12059	1.69805	4.65244	6.71661	5.38427	7.60885	2.34757	2.566	4.90112	7.88083	4.41976	5.88612	6.07521	2.27885	5.24529	4.09735	0.330579	3.48815	2.42819	4.00021	2.22732	3.65063	3.2023	2.90799	7.86046	12.7808	1.36522	8.52301	8.73346	2.81755	5.80071	2.52972	3.78917	6.18202	3.69423	2.68554	1.23581	0.854918	3.21563	7.7106	4.41421	5.80024	5.98925
Caffeine	0.016785	0.147678	0.0903238	0.0178109	0.377368	0.0634964	0.535934	0.0791401	0.42934	0.719294	0.0699117	0.326917	0.183004	0.151739	0.392941	0.0337367	0.164007	0.266252	0.148936	0.234139	0.118755	0.28153	0.501587	0.181549	0.121398	0.104866	0.185715	0.418637	0.183049	0.0251764	0.0164493	0.136661	0.0890132	0.018192	0.430766	0.120453	0.169444	0.164575	0.0579498	0.075006	0.0554367	0.170825	0.274556	0.345268	0.330326	0.033008	0.163801	0.262368	0.221706
Callistephin chloride	#VALUE!	0.150791	0.0508656	#VALUE!	0.21967	0.0823374	0.219349	0.0211373	0.325856	0.610442	0.378216	0.257268	0.302316	0.405886	0.404977	0.0170867	0.200055	0.291083	0.154742	0.0951507	0.130065	0.308728	0.26522	0.398163	0.253221	0.157351	0.145169	0.243778	0.196491	0.190801	#VALUE!	0.139542	0.0501275	#VALUE!	0.250753	0.322949	0.159857	0.283594	0.162609	0.574515	0.446406	0.107936	#VALUE!	0.434153	0.327245	0.0167176	0.199804	0.286836	0.230348
Camalexin	0.0310808	0.112083	0.0500968	0.00882188	0.0186712	0.0205346	0.0689883	0.288533	0.0994774	0.00698296	0.0940944	0.0869325	0.0992353	0.0644267	0.235235	0.029352	0.0632741	0.0603501	0.0563618	0.184548	0.113419	0.164196	0.494269	0.148028	0.191837	0.0564512	0.215896	0.0471201	0.205648	0.0926012	0.0304592	0.103721	0.0493697	0.00901067	0.0213132	0.0482853	0.837084	0.260752	0.725062	0.0676181	0.402625	0.232315	0.00609735	1.06145	0.319553	#VALUE!	0.0631947	0.0594696	0.0555643
Capsaicin	0.00607595	0.0208232	0.0265086	0.00647044	0.179048	0.0552223	0.105462	0.00432108	0.0431776	0.071805	0.0112549	0.062448	0.0452891	0.0509926	0.323052	0.0247414	0.03836	0.0797504	0.0865501	#VALUE!	0.00649225	0.0416073	0.079112	0.030485	0.0678388	0.0145852	0.128368	0.11865	0.061785	0.0405856	0.00595443	0.0192697	0.026124	0.0066089	0.204383	0.0254065	0.0842128	0.0186449	0.0757563	0.0183616	0.0231413	0.0262022	0.0382291	0.0471258	0.0181929	0.024207	0.0383118	0.0785869	0.128838
Carbamic acid	16.3681	18.5049	0.265577	70.5236	2.84599	79.17	0.800274	27.1474	1.13309	3.00759	17.651	2.11347	1.58004	0.586693	0.291707	2.53408	6.41558	2.41986	1.27861	9.73618	5.48404	1.58243	0.224499	5.23636	6.77028	0.0489431	0.475332	0.394937	0.0168191	0.839902	16.0408	17.1244	0.261723	7.84877	3.24869	36.0097	0.324	4.04425	7.69974	71.6889	23.1068	1.50974	5.54149	2.3481	30.454	2.47935	6.40753	2.38456	2.00504
Carnitine	0.0244285	#VALUE!	0.15388	0.18532	0.184428	0.272586	0.947318	0.0249086	0.257153	0.389351	0.0521441	0.558078	0.424308	0.409756	0.996314	0.0618528	0.292062	0.176313	0.255166	#VALUE!	0.0863952	0.482864	0.947749	0.286191	0.0512723	0.256674	0.0677105	1.14999	0.628641	0.304902	0.0239399	#VALUE!	0.151648	#VALUE!	0.210525	0.220326	0.0590165	0.434519	0.450655	0.522558	0.0462788	0.449443	0.0349609	0.560517	0.0364599	0.0605168	0.291695	0.173741	0.379839
Catharanthine	0.0155532	0.125445	0.11059	0.0982353	0.112909	0.188194	0.0932194	0.0114968	0.186202	0.258839	0.136205	0.0409827	0.457616	0.165019	0.0981487	0.0794667	0.182568	0.270334	0.108864	0.115694	0.0730187	0.3694	0.148019	0.169394	0.151434	0.152054	0.136388	0.380159	0.1455	0.201241	0.0152421	0.116087	0.108985	#VALUE!	0.128886	0.0854406	0.378973	0.213089	0.0549913	0.0416888	0.170759	0.206411	0.688225	0.784555	0.170477	0.0777502	0.182339	0.26639	0.162055
Celastrol	0.00890655	0.0517156	0.0202053	0.823753	0.0234614	0.058785	0.0376843	0.0175196	0.283953	0.0351698	0.0198796	0.0562237	0.0982853	0.0982353	0.029052	#VALUE!	0.0229712	0.00562157	0.0183296	0.0605888	0.0463248	0.0265327	0.0408875	0.0258974	0.0148463	0.0442343	0.0990698	0.063122	0.0934327	0.0227852	0.00872842	0.0478577	0.0199121	#VALUE!	0.0267812	0.0624859	0.0711139	#VALUE!	0.101422	0.0149129	0.0583601	#VALUE!	0.0218495	#VALUE!	0.0321246	#VALUE!	0.0229424	0.00553955	0.0180702
Cellobiose	0.29744	0.966284	0.239927	1.52288	1.74871	0.999157	1.47838	0.446833	1.45937	2.43051	1.0538	0.813771	0.137107	1.72697	0.979233	5.71933	2.74174	2.15678	2.81981	0.230778	1.91478	2.81911	5.61256	0.644909	1.07724	1.99535	4.20094	1.87877	2.39232	0.261671	0.291491	1.14534	0.15991	1.55547	1.99615	8.55244	6.12468	6.91684	1.65896	5.00043	6.01335	0.823707	2.90966	2.86975	3.61804	5.5958	2.7383	2.12531	2.77991
Chlorogenic acid	0.228927	0.136519	0.187373	0.178913	0.184891	0.482193	0.18668	0.0849212	0.150988	0.303628	0.708807	0.210835	0.119334	0.216634	0.36253	0.0725137	0.0172456	0.101075	0.190721	0.0257625	0.0446497	0.0188381	0.404068	0.0161895	0.0244578	0.031041	0.0364503	0.0748104	0.0238392	0.132364	0.224349	0.161816	0.124884	0.182742	0.211053	0.102454	0.105787	0.392032	0.274261	0.268643	0.187238	0.0082418	0.131644	0.119408	0.0711362	0.0709474	0.017224	0.0996007	0.188023
Choline	46.8597	35.9941	42.0331	572.017	26.1617	50.5702	12.7284	40.8842	21.8079	26.4882	28.9604	22.9038	76.1622	30.8236	3.24776	20.9382	31.5961	29.7019	9.88627	4.90704	30.0632	14.6326	3.34388	28.1746	8.61278	8.43287	4.94114	5.67781	4.11266	20.9341	45.9226	33.3089	41.4231	63.6615	29.8636	26.3912	3.29701	27.1053	25.4675	27.4435	14.4175	20.983	16.0637	23.5431	34.5566	20.4859	31.5564	29.2685	15.503
Cinnamic acid	0.256609	0.372852	0.589652	0.173834	0.782635	0.616348	1.38523	1.28777	1.82935	3.89187	0.152875	0.283523	3.57493	1.92803	1.85001	0.381833	1.94836	1.78927	1.82963	2.09153	1.40046	2.06158	#VALUE!	2.74471	2.31825	1.93982	#VALUE!	2.51242	0.442035	1.86885	0.251477	#VALUE!	10.436	0.177554	#VALUE!	6.41169	#VALUE!	31.2944	24.1358	15.6016	#VALUE!	5.22392	9.53517	5.81406	#VALUE!	0.373586	#VALUE!	1.76317	#VALUE!
cis-1,3,4,6,7,11b-Hexahydro-9-methoxy-2H-benzo[a]quinolizine-3-carboxylic acid	2.19136	5.19773	1.9195	15.8775	1.33774	2.51367	4.80254	0.235618	0.408705	3.64867	1.94649	0.353061	2.53463	0.31547	0.178898	2.4126	0.286868	2.30422	2.44739	1.1638	2.70285	4.0411	0.178296	2.57312	13.0433	0.31495	0.198381	2.62376	0.147901	18.4421	2.14753	4.80998	1.89164	1.76705	1.52703	0.683174	38.1139	19.8016	5.51533	0.485384	21.0332	22.7606	69.4434	62.2832	30.0578	2.36049	0.286508	2.2706	3.83784
cis-4-Hydroxyl-L-proline	0.443014	19.8653	1.87003	1.1308	22.7833	36.675	14.2409	6.72525	122.053	33.4244	52.5714	14.7916	22.0012	0.464619	36.6925	9.14641	28.239	40.9675	51.281	32.1972	24.0079	24.8549	108.402	195.831	15.0655	27.3554	2.97876	2.67135	246.415	0.941355	0.434154	18.3834	1.8429	1.155	26.0072	23.386	25.1117	#VALUE!	7.22172	1.68442	26.3611	0.712884	1.10164	12.1832	14.518	8.94885	28.2036	40.3698	76.3367
cis-Aconitic acid	1.98449	373.112	1.1452	44.4289	491.798	395.958	362.029	46.8536	606.992	520.98	420.954	393.345	561.824	0.473814	634.698	151.313	641.16	669.387	544.778	381.371	676.455	381.948	547.431	559.458	216.626	737.711	1.36874	2.39067	366.074	1.91005	1.9448	345.278	1.12858	45.3797	561.387	854.218	363.695	427.84	230.593	223.277	929.746	280.934	164.268	482.346	214.292	148.045	640.355	659.621	810.955
Citramalic acid	0.171967	0.433614	0.136638	0.0673482	0.20363	0.108974	0.191631	0.0964724	0.419876	0.467676	0.181786	0.332851	0.206794	6.84062	1.79446	0.457846	0.742776	9.69705	8.29738	0.212406	0.307273	0.165015	0.0339742	0.134581	0.304116	0.4637	0.307639	0.223859	0.338944	0.454516	0.168527	0.513964	0.0910686	0.0687895	0.232443	0.159326	0.172309	0.321876	0.169224	0.105155	0.0450272	#VALUE!	0.00885312	1.52911	0.00426015	0.447957	0.741844	9.55557	8.17997
Citric acid	68.6995	46.6865	54.8708	77.4266	127.307	75.2557	143.53	91.3841	152.792	130.311	73.7062	156.134	94.9548	170.067	130.215	194.367	138.087	177.808	126.656	286.268	123.155	151.689	5.42141	67.1909	295.634	112.701	126.673	114.86	109.034	274.641	67.3255	55.3377	36.5711	79.0836	145.32	9.28226	0.071258	0.213261	5.3062	0.0440077	0.125587	3.65589	4.15852	7.03294	0.0381475	190.168	137.913	175.214	124.864
Columbamine	0.0312248	0.0308497	0.103397	#VALUE!	0.0181435	#VALUE!	0.0182818	0.00366358	#VALUE!	0.0848925	0.028917	0.0177433	0.0221485	#VALUE!	0.0655411	#VALUE!	0.0238888	0.0712452	0.0332317	0.083856	0.0500426	0.0188523	0.0201447	0.0631835	#VALUE!	#VALUE!	#VALUE!	#VALUE!	#VALUE!	0.0865556	0.0306003	0.0285484	0.101897	#VALUE!	0.0207108	0.0652211	0.0399325	0.0960234	0.101784	0.0295034	0.0392382	#VALUE!	0.0138852	0.0837549	0.205993	#VALUE!	0.0238589	0.0702057	0.0494685
Corchorifatty acid F	0.405378	0.258256	0.0352379	0.229059	0.367859	0.389441	0.255312	0.0819041	0.323549	0.758575	0.873151	0.497028	0.0697815	0.184853	0.122239	1.07916	1.0837	1.52459	0.505598	0.022836	1.02312	1.34025	0.0411809	1.90083	0.419796	0.0257806	0.0641744	0.499996	0.51411	0.0189944	0.39727	0.23899	0.0470108	0.23396	0.419911	0.122908	0.471707	0.0852054	0.0122133	0.232758	0.262117	0.293965	0.136225	0.711259	0.182538	1.05585	1.08234	1.50234	0.51253
Coumaric acid	1.05172	16.9297	5.27691	0.0710568	33.2259	7.96416	22.7815	2.95097	24.9314	4.28514	11.7382	29.1895	38.9443	41.8459	9.03602	0.567513	0.879593	1.52604	0.437845	28.957	3.70711	5.20426	1.48441	4.29888	22.5938	1.23618	2.0583	1.91597	1.82388	19.5905	1.03069	15.6667	5.20035	0.0725774	37.9273	1.67838	1.43671	1.69588	3.19635	8.22342	1.57679	5.9967	0.632859	#VALUE!	0.172973	0.555255	0.87849	1.50377	0.651774
Crotanecine	25.9584	38.5233	22.2945	545.398	37.0468	62.1755	25.5282	18.4038	29.0396	34.114	38.8298	22.4612	35.8885	38.3521	8.4504	20.88	26.5483	26.4481	15.2584	18.8085	31.827	19.5976	6.49281	27.3638	19.0769	18.6498	8.59516	6.93123	4.64303	36.6948	25.4393	35.6495	21.971	60.6989	42.2889	20.8965	4.64067	10.4922	14.8122	27.2715	12.3943	18.9699	9.60442	16.5234	23.2572	20.429	26.515	26.0622	23.9272
Curcumin	0.014619	0.0110137	0.0041704	0.0827608	0.00994917	0.0108466	0.0103756	0.0109919	0.0170158	0.00308023	0.0266843	0.0129225	0.00791467	0.0543779	0.0266734	0.0116905	0.00424609	0.00698527	0.0137748	0.0113827	0.0116535	0.0201062	0.0455205	0.0125826	0.0116201	0.00746516	0.015498	0.0163176	0.0160729	0.0238373	0.0143267	0.0130546	0.00277955	0.0845319	0.011357	0.0108526	0.0121607	0.00975453	0.022427	0.0232646	0.0451674	0.00695441	0.00639008	0.0169568	0.015142	0.011438	0.00424076	0.00688335	0.0135799
Cyanidin chloride	1.02161	9.24501	2.08176	#VALUE!	22.51	4.68223	31.3806	1.15318	16.4553	#VALUE!	1.78648	33.1496	14.2989	3.33034	11.9923	4.68154	54.761	57.7071	31.1319	10.7847	18.4037	45.8918	43.028	27.021	7.74687	29.2037	20.2913	56.8237	35.1141	8.42485	1.00118	8.55534	2.05155	#VALUE!	25.6952	10.4077	36.6681	6.5919	20.0759	18.2717	17.5686	6.09447	4.78481	32.6883	20.1526	4.58042	54.6923	56.8651	46.3428
Cyclic adenosine diphosphate ribose	0.288848	0.714767	0.749436	#VALUE!	0.313378	0.0485401	0.193063	0.0729925	0.266627	0.415642	0.102873	0.423791	#VALUE!	0.0189838	0.214162	0.0617088	1.45333	0.153932	0.387734	0.517875	0.291441	0.319523	0.417903	0.610997	0.293331	0.556476	0.966732	0.37668	0.0593679	0.133297	0.283071	0.661445	0.738562	#VALUE!	0.357721	0.713213	#VALUE!	0.0566514	0.298212	0.116767	0.0385937	0.261634	0.762837	0.879945	0.0663413	0.0603759	1.4515	0.151686	0.577179
Cyclic guanosine monophosphate	6.43844	43.6076	44.9436	1.79889	162.223	30.7591	70.4356	5.64948	47.3811	91.1735	74.5519	115.706	38.5033	36.0084	38.1809	10.8357	79.9854	325.556	150.266	12.4055	87.9834	96.0723	175.379	151	13.9705	105.012	56.156	149.483	147.02	15.9581	6.30967	40.3545	44.2915	1.83739	185.178	115.519	78.1287	42.74	127.917	97.9766	69.238	76.937	142.06	137.4	126.144	10.6017	79.885	320.806	223.686
Cyclohexylamine	46.8908	32.4588	29.9056	423.603	42.7865	61.9112	3.10924	29.385	106.285	36.6664	37.5731	83.509	53.6912	0.962087	0.66457	1.11137	44.4865	22.6167	30.5965	2.48674	0.635152	1.29984	0.742462	18.4041	41.7781	3.65963	0.690345	4.39036	31.9808	20.9079	45.953	30.0374	29.4716	47.144	48.8408	0.971833	1.2435	1.55923	32.011	17.7854	1.07468	49.9674	44.9163	39.0115	1.34051	1.08737	44.4306	22.2868	47.9794
Cystathione	0.00890605	0.147272	0.0606311	#VALUE!	#VALUE!	0.0214679	0.0354233	#VALUE!	0.013005	0.0517216	#VALUE!	0.126503	0.0108095	0.022251	0.0305712	#VALUE!	#VALUE!	0.0307753	0.0782529	0.0658509	#VALUE!	0.0265335	0.0152433	#VALUE!	0.0890813	0.0109343	0.0563346	0.0327582	0.0814021	#VALUE!	0.00872793	0.136286	0.0597512	#VALUE!	#VALUE!	#VALUE!	0.163834	0.0222094	0.0252972	#VALUE!	#VALUE!	0.0146194	0.0545427	0.0770485	0.0377866	#VALUE!	#VALUE!	0.0303262	0.0771456
Cysteine	0.854223	13128.9	57.9232	12.4728	17.6314	19114.2	16496.6	1468.72	19934.1	32754.7	10796.5	10548.4	101.067	6.9591	20552.3	31.6336	35.6501	52.6702	2581.56	9719.4	1125.31	1158.78	1591.18	1833.2	18383.6	3182.98	9.15816	0.567067	1986.69	12.0414	0.837138	12149.5	57.0828	12.7397	20.1263	50.1855	3694.86	3690.72	1043.51	2214.45	2396.31	897.498	17.1044	9.89174	18.0409	30.9503	35.6054	51.9017	3842.9
Cytidine	9.23093	69.6153	0.375364	3.88707	256.329	64.0418	159.08	9.72952	85.1488	133.307	186.412	215.184	74.0627	8.36469	95.6679	32.1748	167.036	296.903	194.456	64.6422	150.733	244.495	302.286	230.594	80.5756	173.308	120.216	259.7	254.084	62.2281	9.04632	64.422	0.369917	3.97025	292.599	392.466	425.237	53.7956	159.158	245.901	106.687	264.868	141.138	487.258	251.85	31.4798	166.826	292.571	289.466
Cytosine	0.26951	10.5777	0.151212	1.38037	19.8473	7.08732	7.66369	0.675192	15.5511	15.7086	8.14153	12.4565	11.7227	0.308782	16.7605	5.35796	22.8892	17.5918	14.5629	216.218	19.453	15.4559	13.4484	11.0861	152.57	25.1585	0.309639	3.78363	12.0157	0.656712	0.26412	9.78859	0.149018	1.40991	22.6557	56.4026	15.4909	6.8922	8.95885	10.6155	37.0644	13.4372	6.26539	19.4975	10.5	5.24223	22.8605	17.3352	21.6783
D-Glucose-6-phosphate	0.35459	1.35108	1.01397	0.852436	0.808511	0.786913	0.907403	0.667359	1.39486	1.33274	0.894365	1.48123	1.33752	1.46066	1.3914	0.980249	0.751456	0.79708	1.21149	0.0677839	1.50782	1.18583	1.11198	1.47498	0.122287	1.12654	1.88126	1.15687	0.761691	0.12796	0.347498	1.60144	0.675807	0.870678	0.922916	1.94277	1.60907	2.37451	1.78243	1.89915	2.2044	2.97155	1.95072	1.25154	1.5676	0.959075	0.750513	0.78545	1.19435
D-Mannitol	0.26525	3.32986	4.23767	0.354205	24.6101	46.3801	34.1184	6.43651	55.0029	43.7273	39.3624	50.9059	41.9521	0.651211	38.9754	2.377	132.026	60.7307	53.0682	80.1363	16.9896	43.5423	113.795	87.5103	48.1833	35.9827	17.1117	26.2299	80.4604	7.30109	0.259945	3.08145	4.17619	0.361785	28.0925	5.91462	36.4684	37.7068	17.1897	36.2353	11.0625	40.0045	11.8483	59.5393	20.5768	2.32565	131.861	59.8446	78.997
D-Mannose-6-phosphate	0.49858	1.29818	0.804912	1.8167	1.32337	1.54597	3.50302	2.52197	4.72509	1.90632	1.71348	2.85343	2.51954	2.04717	2.48199	4.07289	5.15007	3.51314	2.22682	0.392289	1.73762	1.70226	4.35687	1.79228	0.488346	4.31678	1.90412	3.50187	2.9008	0.400396	0.488608	1.53873	0.53647	1.85557	1.51062	1.40339	2.12954	1.75013	1.57447	1.78357	2.20772	2.29736	1.55118	1.41095	1.27825	3.98492	5.1436	3.46188	2.19531
D-myo-inositol-2,4-diphosphate sodium	0.0284726	0.085366	0.332798	0.0430051	0.0709304	0.0822086	0.07257	4.97773	0.138794	0.178803	0.0570368	0.155097	0.173564	0.153869	0.309476	0.187453	0.109442	0.178331	0.094672	0.0700894	0.147173	0.114025	0.238654	0.308822	0.366509	0.313831	0.286558	0.212162	0.285163	0.108877	0.0279031	0.0789977	0.327968	0.0439254	0.0809671	0.0936733	0.209636	0.0545055	0.118724	0.0928076	0.0716225	0.104327	0.121431	0.246616	0.0798102	0.183404	0.109305	0.17573	0.0933324
D-Ribose-5-phosphate	0.541767	0.620664	0.933266	1.11815	1.36313	1.17379	1.91822	1.31607	2.15201	1.73406	1.62882	2.36459	1.64012	1.55743	1.95707	2.55569	2.71318	1.84019	1.45384	1.17264	1.51872	1.65968	2.76444	1.08124	1.31766	2.12915	1.92087	1.63887	1.9852	1.40976	0.530932	0.735675	0.622018	1.14208	1.55601	1.10216	1.36991	1.28014	0.723108	0.403382	3.30566	0.658363	0.7376	1.12449	0.671933	2.50049	2.70977	1.81334	1.43327
Daidzein	0.00514351	0.00229471	0.00127199	0.00236219	0.0080207	0.0106466	0.00447035	0.00574069	0.00333401	0.00139211	0.0037878	0.00617445	#VALUE!	0.00331041	0.00468305	0.00319538	0.0031373	0.00271062	0.00314248	0.00288669	0.00598465	0.0049848	0.00179599	0.00822998	0.00165074	0.00919208	0.00153708	0.00480375	#VALUE!	0.0059917	0.00504064	0.00271993	0.000847776	0.00241274	0.00915564	0.00218767	0.00382561	0.00123781	0.00335971	0.0046976	0.0014593	0.00127658	0.00125899	#VALUE!	0.00117635	0.00312636	0.00313337	0.00267108	0.00309801
Dehydroascorbic acid	0.121368	1.74411	0.101885	0.0348477	0.0716442	1.12382	0.203855	0.106037	0.607417	0.0442095	1.32899	0.531794	1.50966	1.6933	0.334725	0.098102	0.751288	0.768456	0.371939	2.50825	3.04414	1.61774	1.37963	1.06493	2.64464	2.22684	0.622705	0.707877	1.863	1.93823	0.11894	1.614	0.100407	0.0355935	0.0817818	2.91732	0.352694	1.02085	0.890956	0.840765	0.644205	0.0881447	0.577847	0.215424	1.19282	0.095983	0.750345	0.757244	0.553667
Dichloroacetic acid	0.144863	0.123937	0.17236	2.24328	0.139423	0.188262	0.0598703	0.10486	0.0708074	0.102922	0.120391	0.0967647	0.205054	0.103527	0.0340562	0.0895754	0.102739	0.0911533	0.0587998	0.112464	0.126864	0.0857592	0.0381296	0.118115	0.113354	0.0479465	0.0363345	0.030198	0.0324697	0.317686	0.141966	0.114691	0.169858	0.249661	0.159152	0.17494	0.0308704	0.137407	0.122185	0.129205	0.11873	0.106374	0.092281	0.0848488	0.118344	0.0876406	0.10261	0.0898234	0.092206
Diethylamine	0.183468	0.270648	0.198725	2.79175	0.2673	0.311399	0.896671	18.255	59.5992	0.640702	0.389326	1.5604	35.745	0.479909	36.6932	0.480103	0.683427	1.22629	12.7338	43.8715	31.6633	8.37213	3.90639	9.27301	2.7563	2.9185	1.63475	7.47471	0.608102	47.3184	0.179799	0.250458	0.195841	0.310702	0.305123	3.72159	1.61013	1.99772	26.4615	30.7015	26.2426	23.7171	21.0864	43.2284	10.2602	0.469733	0.682569	1.2084	19.9683
Dihydrofolic acid	0.00452278	0.00893176	0.00985046	0.00444439	0.00849243	0.00814539	0.00716741	0.00373178	0.00813499	0.00381737	0.00180596	0.00842311	0.0103528	0.00550786	0.00704322	0.00666045	0.00875503	0.021004	0.0171721	0.00846824	0.00430424	0.00693895	0.00467564	0.00335177	0.00576558	0.0149079	0.00407211	0.00261854	0.00777526	0.00865811	0.00443233	0.0105868	0.00656529	0.0045395	0.0096941	0.00315781	0.00498821	0.00537113	0.00666622	0.00555262	0.0125838	0.00435096	0.00176327	0.00310982	0.00389409	0.00651658	0.00874405	0.0206976	0.0169291
Dihydrojasmonic acid	0.745373	0.531262	0.971321	0.28513	2.87093	1.73666	5.43093	2.27372	3.54799	2.33057	0.716077	4.32739	2.51741	4.53602	6.3406	0.54255	1.60977	1.81147	2.71262	0.557591	2.26833	5.48705	6.00625	4.12688	30.4634	1.39672	4.34652	5.44416	4.13681	9.88711	0.730465	0.49163	0.957224	0.291232	3.27716	1.04382	6.41032	2.8309	5.46489	6.68789	1.02276	3.84856	3.51395	2.65073	2.14871	0.530831	1.60775	1.78504	2.67424
Dihydroorotic acid	5.04816	40.8772	10.8613	5.70017	7.67746	12.3667	1.60868	0.634316	2.28065	3.23119	4.73707	3.71143	15.2138	7.29717	8.65272	9.51067	2.80301	8.47989	10.5348	1.48952	2.85411	0.813073	0.17869	4.67259	1.31598	3.5418	1.07611	1.38309	2.4604	2.56188	4.9472	48.4519	7.23898	5.82215	8.76383	4.75023	3.27946	11.6282	10.5683	14.4589	22.1701	14.7129	14.5074	3.50167	28.8518	9.30524	2.7995	8.35617	10.3857
Dihydrophaseic acid	0.604812	16.3525	3.12788	0.0921558	1.56062	1.3982	3.22475	0.117737	0.955409	3.16526	0.470826	3.17566	1.33244	3.5448	4.12474	0.280561	1.11102	0.235385	0.945602	#VALUE!	0.430971	4.48635	2.6786	1.26553	2.25382	0.445912	1.55896	3.8865	2.33158	0.823459	0.592716	15.1326	3.08249	0.094128	1.78145	0.723159	4.9669	1.47996	3.88587	1.76459	0.770036	0.648188	2.32083	3.09823	0.609766	0.274501	1.10962	0.23195	1.40762
Dihydrothymine	4.24542	4.44825	8.18226	55.7776	3.52764	6.18063	4.26071	2.6349	4.50393	4.34721	3.64819	3.33144	3.24558	3.25108	2.26257	2.63968	1.49771	1.25657	1.71782	2.84902	1.72366	1.98784	1.57057	1.93166	3.79246	2.81867	2.46176	1.64315	1.64408	5.15487	4.16051	4.11641	8.06351	6.20765	4.0268	58.0837	47.3692	36.5375	31.1702	29.639	44.8765	40.2239	54.018	67.8076	36.2045	2.58266	1.49583	1.23824	2.69377
Dihydrozeatin	0.0267194	2.14893	0.101841	#VALUE!	0.216534	0.461528	0.938243	0.123764	0.543906	0.696144	0.0307755	0.606267	0.0446455	0.440451	0.930094	0.353238	0.291825	0.492662	0.773036	0.264448	0.300803	0.617066	0.98813	0.433196	0.615846	0.340073	1.03261	0.977902	0.705013	0.487237	0.026185	1.98862	0.100363	#VALUE!	0.247174	3.13648	13.2962	5.93105	5.69602	7.51309	5.0563	0.0299679	0.207376	9.19245	2.5426	0.345608	0.291458	0.485474	0.762098
Dipropyl sulfoxide	0.114986	0.104703	0.137988	1.68988	0.104403	0.140803	0.0913262	0.078667	0.0643186	0.0841431	0.104499	0.0766607	0.158238	0.0886285	0.0761799	0.0914291	0.0819698	0.0685468	0.0437363	0.086597	0.102616	0.0998279	0.0234831	0.0986881	0.0742575	0.0435678	0.026417	0.0235682	0.0425755	0.245455	0.112686	0.0968918	0.135985	0.188072	0.119176	0.144244	0.0696566	0.119706	0.0993155	0.137343	0.0971774	0.121106	0.0731486	0.0826567	0.0961415	0.0894542	0.0818669	0.0675467	0.0685844
DL-Arginine	16.8529	23.1926	25.0812	365.421	20.6786	36.8809	13.3314	16.5798	13.698	17.4368	27.3786	22.8854	32.7151	26.6389	3.43359	15.2625	18.6607	16.0712	9.92304	8.94288	19.2957	12.2939	3.78823	16.2785	7.21295	9.74693	5.31485	4.26554	3.15924	12.1088	16.5159	21.4625	24.7172	40.6688	23.6047	26.98	2.48286	12.1893	14.9352	15.4247	7.79777	9.39293	7.49812	10.9627	16.4012	14.9328	18.6372	15.8367	15.5607
DL-Histidine	1.46343	1.27393	1.92171	20.4751	1.48773	1.12522	1.31187	0.530307	1.14277	0.882341	0.976107	0.898257	3.15455	1.92225	0.210187	1.05729	0.815921	0.303663	0.580651	0.746046	0.764095	0.868736	0.583975	0.673586	0.713314	0.941912	0.644873	0.235759	0.456758	0.597598	1.43416	1.1789	1.89382	2.27873	1.69825	0.957571	0.468298	0.589003	0.504639	0.633722	0.558322	0.50935	0.548049	0.803363	0.830805	1.03445	0.814897	0.299233	0.910539
Docosanamide	9.58554	2.82235	17.0565	111.591	8.88962	3.80138	20.2673	5.67709	15.2196	9.1229	10.7459	14.704	11.2576	12.12	10.8024	12.1507	7.26351	6.05993	5.36936	5.10888	7.03627	8.91861	5.82914	6.25716	4.23979	9.08492	5.27402	4.70466	5.70921	3.80935	9.39383	2.6118	16.809	12.4192	10.1475	33.9982	14.9201	11.047	18.1051	13.1229	7.24348	7.95862	13.6922	48.013	30.9498	11.8883	7.25439	5.97151	8.41988
Docosanol	0.00832393	0.0169099	0.0191477	0.104558	0.0564125	0.110163	0.0472036	0.172086	0.124244	0.00707143	0.00545918	0.120722	0.050942	0.0438116	0.00260494	0.0670799	0.00226698	0.0271624	0.0495979	0.118594	0.10484	0.00289664	0.0693898	0.00448082	0.211355	0.066712	0.108767	0.00226988	0.0628221	0.0652474	0.00815746	0.0156484	0.025545	0.106796	0.0643949	0.299515	0.0227593	0.0684199	0.149764	0.00311725	0.444466	0.0350064	0.102364	0.063682	0.0372968	0.065631	0.00226413	0.0267661	0.050278
Dodecanedioic acid	0.158405	0.00583566	0.00545493	0.00479546	0.00706589	0.00608675	0.0969971	0.00944813	0.0110789	0.00645028	0.0131062	0.0256466	0.00687425	0.19722	0.0303869	0.147904	0.162773	0.0115087	0.0116179	0.209414	0.208183	0.00814122	0.0190194	0.0131969	0.00861469	0.135959	0.202242	0.120482	0.126896	0.125343	0.155237	0.00540032	0.00727742	0.00489808	0.00806572	0.0100404	0.010493	0.0122631	0.0010452	0.00581885	0.0225801	0.0100555	0.0108822	0.00626651	0.00872807	0.144709	0.162569	0.0113408	0.0117772
Dodecanoic acid	9.84259	16.8829	11.9855	20.5629	12.4388	13.7975	18.1222	20.9745	22.2112	15.6415	15.6897	14.5159	22.4874	31.5846	22.6343	32.0241	24.0204	14.7883	26.9245	8.21752	15.6679	8.75694	15.5671	9.85415	16.2808	29.2411	20.3868	27.2157	30.5849	13.4811	9.64574	20.0114	7.98827	21.0029	14.1989	38.8741	34.6256	26.7282	29.229	18.3947	27.3618	30.3626	18.8984	25.9884	19.0915	31.3324	23.9903	14.5726	26.5436
Dopamine	0.0976999	0.331671	0.349141	0.0903364	0.606239	0.197986	0.741934	0.0298767	0.562281	0.399824	0.663637	0.386548	0.867372	24.6536	0.246447	0.474644	0.752048	0.794618	0.667968	0.547043	1.16705	0.105137	0.849345	0.267808	0.16997	1.27677	0.790242	1.19719	0.826998	0.95938	0.0957459	0.306928	0.344075	0.0922696	0.692021	1.22476	0.554719	0.446615	0.953624	0.639996	1.36022	2.80653	0.767463	1.39653	0.313874	0.464392	0.751104	0.783025	0.994334
Ectocarpene	46.4123	35.7494	43.1602	469.638	14.7328	1.84456	1.10016	11.4939	0.456394	4.54464	1.69263	1.08153	19.905	32.2956	0.145875	1.59822	1.2687	0.572432	5.30021	12.8597	0.151725	0.456397	0.703486	0.542656	7.40521	0.338903	0.0722316	0.0965407	0.230656	9.67432	45.4841	33.0825	42.5338	52.2673	16.8175	42.4855	1.93981	13.4295	38.8146	0.492809	0.977004	0.18118	11.2188	19.6311	11.1561	1.56369	1.26711	0.56408	8.31145
Eleostearic acid	0.740313	1.7903	1.17726	35.7234	1.94846	2.64721	1.05609	0.731421	1.17368	1.20536	1.52927	0.98351	1.14178	1.48146	0.26373	0.586084	0.983245	0.987897	0.506966	0.352676	0.813751	0.342279	0.209536	0.835004	0.512256	0.287644	0.211548	0.159757	0.200926	0.881917	0.725507	1.65674	1.16017	3.97576	2.22416	0.840423	0.321739	0.514739	0.948935	0.935845	0.300148	0.677409	0.321894	0.746012	0.638232	0.573425	0.982011	0.973484	0.794991
Embelin	0.146999	0.0963549	0.0696322	0.0925111	0.0830598	0.0963256	0.0252805	0.108297	0.0624852	0.0526466	0.138418	0.0503802	0.0811706	0.0372424	0.125148	0.0405506	0.0544513	0.0762247	0.0786544	0.178837	0.0633146	0.073376	0.0471611	0.100113	0.0713782	0.0490268	0.0371849	0.0333413	0.0356501	0.0303321	0.144059	0.0891669	0.0928963	0.0944908	0.0948128	0.1072	0.0904626	0.117914	0.0821536	0.0764072	3.13221	0.136963	0.0577833	0.106882	0.112409	0.0396747	0.054383	0.0751126	0.0797329
epi-jasmonic acid	46.0362	26.6333	17.4788	323.652	23.2566	31.4026	19.3895	6.17205	12.6599	18.5572	17.9474	13.8814	35.2693	17.7626	2.08442	11.1969	17.3751	20.6367	9.8524	18.0011	17.8046	9.45654	3.83726	20.256	7.61719	7.05274	2.95832	3.02516	2.63569	24.4235	45.1155	24.6465	17.2252	36.0202	26.5474	5.23585	2.58292	7.30656	6.21944	11.4935	2.14549	11.968	2.39209	6.59117	12.826	10.955	17.3533	20.3356	15.4499
Epibrassinolide	0.246137	0.416436	#VALUE!	0.0165666	0.633856	0.294093	0.781412	0.051109	0.91972	5.09608	1.62135	1.31583	2.29649	0.292537	3.11589	0.260904	1.75113	0.320369	1.13018	1.00714	0.0880115	3.2983	0.589494	0.595794	0.272766	0.597338	0.608406	1.72496	1.69758	0.790575	0.241214	0.38537	#VALUE!	0.0169211	0.723547	0.42577	1.94179	0.728526	1.87192	0.202866	1.07124	0.891416	10.9642	7.47712	2.35663	0.255269	1.74893	0.315695	1.68238
Ergostane	14.3774	16.0665	19.9971	309.956	20.0537	25.3885	12.6803	16.025	14.9454	17.1173	17.946	16.2223	28.7568	17.1161	4.55175	15.2376	17.5374	16.5096	10.011	20.5105	7.2972	14.454	5.02939	19.8811	17.4831	11.3623	6.45707	4.54633	4.00412	27.2588	14.0899	14.8679	19.7069	34.4959	22.8913	13.2323	3.03366	10.4442	13.9127	16.5209	7.4072	6.84873	7.69899	10.061	6.17894	14.9085	17.5154	16.2688	15.6985
Eriodictyol	0.0308855	11.3155	0.113196	0.328301	0.666729	1.84662	9.5182	1.47822	21.7232	14.6697	14.7236	9.41868	0.547329	0.0583808	15.2131	2.58519	15.8503	18.2689	16.2653	20.2106	21.9891	10.7579	10.4166	12.8362	12.1257	19.6439	0.182293	0.275322	10.6202	0.156283	0.0302678	10.4713	0.111554	0.335327	0.761072	0.567645	8.75305	0.999199	7.12455	13.9221	7.90261	8.43093	0.131249	0.206716	0.331038	2.52935	15.8304	18.0023	24.2125
Erucamide	0.388361	0.32793	0.495296	5.62674	0.23148	0.512426	1.67639	0.28562	0.189327	0.189879	0.281581	0.157677	0.589912	0.202246	0.0663907	0.19185	0.231382	0.206283	0.0926035	0.232756	0.342675	0.146415	11.1358	0.323874	0.215922	0.689216	0.080319	4.52626	0.0599334	0.901137	0.380594	0.303466	0.488108	0.626216	0.264234	0.510598	40.4878	0.448284	0.344923	0.350069	0.320199	0.326237	0.231401	0.19448	0.376651	0.187706	0.231092	0.203273	0.145215
Ethanolamine	2.80553	#VALUE!	#VALUE!	0.423991	1.80624	0.121275	1.87218	#VALUE!	#VALUE!	25.0718	1.1249	4.22443	0.501064	2.37635	13.1965	#VALUE!	#VALUE!	2.26007	2.74466	#VALUE!	1.11282	3.99968	0.805544	3.37344	#VALUE!	1.57703	0.642173	3.09512	0.478441	3.02078	2.74942	#VALUE!	#VALUE!	0.433065	2.06182	#VALUE!	2.17009	0.370626	3.61364	6.49607	1.35713	#VALUE!	0.162358	0.279959	14.0233	#VALUE!	#VALUE!	2.2271	4.08569
Ethyl palmitoleate	1.53288	1.72687	0.673609	27.5621	2.08485	2.03417	0.0781951	0.729704	2.83883	0.811604	1.25329	1.35982	1.92071	2.17228	1.52374	1.80303	1.7573	1.55689	1.42478	0.78048	1.6169	2.00015	1.55463	1.81596	1.89651	2.80287	1.64107	1.70673	0.041662	2.73426	1.50222	1.59804	0.663833	3.06746	2.37986	2.78915	1.6523	1.72767	1.99448	1.95459	1.77845	1.85085	2.06497	2.58553	2.47074	1.76409	1.7551	1.53418	2.23425
Eupatorin	0.988944	0.84726	0.205573	0.0982353	0.0212059	0.028753	0.00720057	0.183535	0.0144157	0.0827353	0.0225067	0.0349189	0.087353	0.0351299	0.0446455	0.440451	0.094405	0.353238	0.0587998	0.112464	0.126864	0.0857592	0.0381296	0.118115	0.113354	0.0479465	0.0363345	0.0435678	0.026417	0.0235682	0.0425755	0.245455	0.112686	0.0968918	0.0242065	0.092353	0.023532	0.0124579	0.0239535	0.193853	0.00771333	0.02644	0.98264	0.23054	0.093464	0.043663	0.139642	0.2352	0.32602
fagaramide	10.0294	9.48627	1.90078	79.1502	12.4993	6.94583	10.8038	1.46129	3.44404	6.28357	4.99392	14.9389	2.53204	8.31337	3.1967	11.1263	11.9836	14.8013	14.5023	3.94971	15.7993	9.13456	13.3335	15.2336	3.49088	21.7838	6.73157	14.1484	4.07715	4.59115	9.82885	8.77859	1.87319	8.80886	14.2679	7.14384	1.59491	0.721219	1.1313	2.95425	4.84781	4.79291	1.61137	1.18187	6.99351	10.886	11.9686	14.5853	22.7416
Ferulic acid	0.823394	4.47637	3.08901	0.435162	25.2012	5.70129	16.6762	2.10991	14.8539	4.95457	10.1137	17.4507	16.6261	13.6532	15.2686	1.44605	12.5933	6.35037	7.82846	16.1096	10.9103	21.7518	13.1525	15.4521	14.5777	13.8939	15.5621	12.4654	12.4538	15.137	0.806926	4.14243	3.04419	0.444475	28.7672	2.57651	10.3016	10.5482	11.8953	3.5955	11.3127	4.98183	44.4026	34.6436	11.4326	1.41482	12.5775	6.25772	11.6534
Folic acid	0.0671398	0.024395	0.0294617	0.0361046	1.6015	0.257122	0.271895	0.0226443	0.202788	0.876731	0.322601	0.431504	0.43291	2.24024	0.177046	0.0291687	1.0393	0.685879	0.489783	0.136063	0.447274	0.263457	0.285317	0.209377	0.192223	0.772123	0.436548	0.506888	0.345092	0.445147	0.065797	0.0225752	0.0290343	0.0368773	1.82812	0.886466	0.409796	0.147565	0.486114	0.421059	0.143192	0.232373	0.0868732	0.895834	0.498112	0.0285386	1.038	0.675872	0.729088
Fructose	0.14035	18.6107	0.121119	0.0195677	1.1848	0.626121	3.56251	26.7557	1.70067	0.450358	0.144021	3.8579	0.670192	2.04501	5.17928	0.350317	0.633909	0.928105	1.11858	0.0887641	0.610733	2.08723	4.27474	1.86004	0.18972	1.02319	3.91869	4.31756	3.02255	0.119093	0.137543	17.2223	0.119362	0.0199864	1.35245	0.252865	7.55258	0.25871	1.22739	2.27713	0.154941	0.767901	1.66712	1.51637	0.81196	0.34275	0.633113	0.914564	1.10275
Fructose 1,6-biphosphate	0.0836374	5.14341	0.325285	0.0370081	0.618487	0.121531	2.22315	2.82748	1.79384	0.765527	0.409047	0.487317	1.03763	6.10398	#VALUE!	#VALUE!	0.294137	0.30933	2.88969	#VALUE!	0.762138	1.18261	1.0207	1.03922	0.360836	0.628017	3.54176	6.04116	2.11555	1.04826	0.0819647	4.75971	0.320564	0.0378	0.706003	3.79822	0.264368	4.92503	5.41417	0.769537	0.225225	5.61213	2.09763	0.859195	0.0910111	#VALUE!	0.293768	0.304817	2.8488
Fructose 1,6-bisphosphate	0.0787892	0.895717	0.298978	0.0195603	0.49337	0.353781	0.638968	1.27313	0.360817	0.398714	0.0680051	0.746282	0.400221	0.510325	0.60054	0.0835181	0.170435	0.121407	0.272963	0.0874676	0.222589	0.955621	0.755472	0.483196	5.68621	0.235277	0.411435	0.890146	0.607607	1.48523	0.0772134	0.828896	0.294639	0.0199789	0.563181	0.603677	1.28159	0.357496	0.771127	1.02874	0.125393	0.752552	0.940121	1.63821	0.653392	0.0817141	0.170221	0.119636	0.269101
Fructose_P2	0.0609085	4.5586	0.0602943	0.0260948	0.73162	1.32843	8.5381	15.5888	5.24266	2.28192	1.54621	7.83766	5.45501	8.44278	10.2229	0.988944	0.84726	0.205573	1.70723	5.4967	1.1212	2.4571	3.99916	1.48303	10.6681	1.77274	4.00533	5.49814	6.57221	2.41202	0.0596904	4.21853	0.0594193	0.0266533	0.835144	2.27548	11.8912	4.71506	2.52713	2.18177	1.87734	3.19613	3.02488	4.63222	1.23009	0.967582	0.846196	0.202574	1.68307
Fumaric acid	0.0851509	0.207744	0.0259768	0.0440439	0.0257214	0.0103304	0.0410409	4.74235	0.0255009	0.0514829	2.8375	0.0674546	0.0185077	0.149547	0.953106	0.0486676	0.0382183	0.0172759	0.0156378	0.0754317	0.0314916	2.81292	0.0773766	4.75029	0.194527	0.0419727	0.0263472	0.0247678	4.23507	0.35858	0.0834478	0.24624	0.0173134	0.0449864	0.029361	0.0831301	5.7997	0.039167	0.0115832	9.0529	0.179179	0.10859	0.0705342	0.0776264	6.1796	0.0476163	0.0381703	0.0170238	0.0154166
g-Guanidinobutyrate	18.7382	16.5314	21.5452	292.231	13.6972	35.2632	13.3916	21.5747	13.7667	20.084	26.9847	16.3651	40.5716	21.4367	5.8438	13.3889	20.3121	12.9207	10.5794	12.7824	13.7471	13.1382	5.08946	15.5011	11.9853	10.7995	8.00015	7.03553	4.2389	35.3752	18.3635	15.2982	21.2325	32.5233	15.6353	26.8502	4.808	14.9733	10.3737	15.2755	10.8914	10.6215	8.578	9.46038	14.0857	13.0997	20.2866	12.7322	16.5899
GA4	1.21208	#VALUE!	0.306027	0.522083	#VALUE!	#VALUE!	#VALUE!	#VALUE!	#VALUE!	#VALUE!	0.133311	#VALUE!	#VALUE!	29.1477	#VALUE!	0.320184	0.638809	#VALUE!	#VALUE!	0.579964	0.589483	#VALUE!	#VALUE!	#VALUE!	#VALUE!	0.921259	1.02714	#VALUE!	#VALUE!	#VALUE!	1.18784	#VALUE!	0.301586	0.533256	#VALUE!	0.479529	#VALUE!	#VALUE!	#VALUE!	3.99498	1.87613	4.18058	14.9253	32.9397	2.4747	0.313268	0.638007	#VALUE!	#VALUE!
Galactinol dihydrate	0.061032	0.25286	0.23995	0.249132	0.205447	0.271433	0.321849	0.2844	0.439996	0.456939	0.31649	0.471391	0.446385	0.224922	0.403193	0.372824	0.212396	0.313385	0.370324	0.0909483	0.437274	0.301208	0.340035	0.40943	0.268798	0.439579	0.446544	0.4874	0.491299	0.373631	0.0598113	0.299716	0.159926	0.254463	0.234517	0.176681	0.391801	0.151792	0.155892	0.341293	0.325006	0.0981109	0.242179	0.338911	0.218511	0.364771	0.212129	0.308813	0.365084
galegine	4.27837	2.87004	4.63591	110.447	4.39019	5.28155	4.74915	4.97275	5.96146	15.4945	5.45719	4.36407	5.76408	8.15604	5.91417	6.92779	21.4967	2.66709	3.11145	5.25416	5.62994	3.95235	2.04476	2.88982	9.4981	6.65369	36.8009	3.43158	2.48942	13.2259	4.1928	2.65593	4.56863	12.292	5.0114	12.723	2.09663	5.63923	3.41477	4.1274	5.75526	3.86411	6.09041	5.99215	7.69905	6.77815	21.4697	2.62817	4.87918
Gallic acid	0.0892007	#VALUE!	0.145842	0.0533464	0.30889	0.49638	0.719782	0.362657	0.0823291	0.693636	0.464231	0.058879	4.51487	0.114365	1.50196	0.379316	0.230826	0.647219	0.267613	0.647297	0.267067	0.610291	0.0707083	0.543104	0.860008	0.143183	0.481079	0.477098	0.272106	0.432404	0.0874167	#VALUE!	0.143725	0.054488	0.352598	0.243242	0.754734	2.60979	0.473864	0.0944788	2.81119	5.5526	1.48416	5.05374	2.17127	0.371123	0.230536	0.637776	0.263826
Gamma-Glu-Cys	3.48414	19.624	1.97882	0.171563	#VALUE!	10.6145	#VALUE!	#VALUE!	67.883	1.45194	#VALUE!	#VALUE!	2.32443	#VALUE!	35.2757	#VALUE!	66.3788	15.3518	#VALUE!	43.7485	19.285	#VALUE!	#VALUE!	#VALUE!	19.2076	#VALUE!	65.0879	12.1638	#VALUE!	8.48004	3.41445	18.16	1.95011	0.175235	#VALUE!	#VALUE!	#VALUE!	#VALUE!	#VALUE!	4.02888	5.91035	29.3275	8.39682	35.1704	34.4859	#VALUE!	66.2955	15.1278	#VALUE!
GDP	0.183957	0.742876	0.539598	0.485054	0.622184	0.51319	0.769128	0.582036	0.870612	0.926838	0.677989	0.856845	0.681026	0.700872	0.794469	0.996815	1.02112	0.818046	0.680744	0.411326	0.789746	0.660095	1.16439	0.551013	0.716477	0.895076	0.746693	0.752623	0.83032	0.840906	0.180278	0.880533	0.35964	0.495434	0.710223	0.488318	0.165385	0.0568096	1.9602	0.0134572	0.151002	0.0787573	0.0249015	0.105199	1.16467	0.975283	1.01984	0.80611	0.671111
Genistein	0.184399	4.11279	11.308	#VALUE!	5.53798	2.7151	5.34572	0.781408	8.90848	24.2899	5.62392	8.79613	16.6225	8.66155	3.87899	1.31893	7.25486	13.6321	11.2544	8.82241	5.23563	10.9958	10.3817	5.04006	7.50558	9.64682	10.8892	7.97764	6.5759	10.9173	0.180711	3.80597	11.1439	#VALUE!	6.3216	2.55099	4.43384	7.34228	6.20189	#VALUE!	3.71941	5.18171	34.0754	25.6655	10.0546	1.29044	7.24576	13.4332	16.7533
Gentisic acid	2.27867	2.66813	7.71952	0.675291	9.2973	7.76838	13.5798	35.4991	6.44783	90.1688	1.72024	33.7102	5.98711	1.03399	48.7269	3.20806	1.3549	1.32075	9.35117	3.90075	1.63189	14.8064	24.7116	14.2368	271.188	4.71338	18.1612	27.9851	18.1507	135.705	2.2331	2.46909	7.60749	0.689743	10.6129	18.295	21.0605	18.9172	14.3711	14.5702	86.1782	2.23222	7.68414	29.2557	23.2509	3.13876	1.3532	1.30148	9.21886
Gentisic acid sodium	0.0297555	10.4363	2.66524	#VALUE!	0.392179	0.248134	0.485841	1.28325	0.576081	2.87616	3.59026	0.275378	7.60193	5.27976	8.38686	2.65937	1.47168	4.59901	2.86423	16.7208	2.16068	3.70423	5.3743	2.20359	2.34243	1.59428	3.01399	3.15902	3.73106	0.207408	0.0291604	9.65779	2.62656	#VALUE!	0.447673	5.09865	16.9444	5.89357	7.19858	11.9525	5.24577	15.6718	15.2105	3.91675	8.65103	2.60192	1.46983	4.53192	2.8237
Gingerdione	0.764238	1.27239	0.096186	4.60876	0.623725	0.994267	0.900895	0.549195	1.02772	0.686852	0.710174	0.836781	1.02001	0.932697	0.707971	0.10735	0.693095	0.101446	0.0972202	0.903693	0.334234	0.158395	0.790687	0.799634	1.10117	0.0765175	0.826259	0.835698	0.892346	1.62993	0.748954	1.17747	0.0947901	0.512922	0.711982	12.7339	0.844772	2.74811	8.47407	9.96858	10.6081	11.5234	1.58757	1.3353	0.382	0.105031	0.692225	0.0999662	0.152454
Glucose	2.13125	12.7148	4.39971	16.0804	12.6729	15.5196	14.1507	5.26856	20.1502	11.8686	11.4297	20.7101	10.2357	14.189	15.1436	22.5017	37.8257	40.2913	32.5537	1.92329	23.6881	18.5467	45.908	40.706	3.50922	32.846	17.7394	41.8028	27.5209	3.08557	2.08863	15.0709	2.93239	16.4245	14.4661	60.3388	56.6849	21.7482	48.2779	29.6864	55.2475	33.8251	40.805	70.8147	30.9108	22.0157	37.7782	39.7035	32.0931
Glucuronic acid	0.00528277	0.00350342	0.0679065	0.0956557	0.17722	0.157428	1.3866	0.108642	0.136403	0.0879049	0.092336	0.176335	0.111434	0.369569	0.192495	0.446894	0.4113	0.504024	0.361757	0.720635	0.258678	0.233301	0.00141022	0.23292	1.19745	0.332838	0.229171	0.251797	0.280199	0.81595	0.00517712	0.00415262	0.0452594	0.0977028	0.202297	0.128274	0.121542	0.0339784	0.0942765	0.0528342	0.00173959	0.28988	0.237526	0.011125	0.0608684	0.437241	0.410784	0.49667	0.356638
Glutamic acid	0.42331	46.5021	1.05683	8.97455	132.376	708.443	309.672	61.0959	760.456	673.865	815.73	120.392	47.5068	0.711918	132.012	30.6063	74.0689	99.5332	987.515	881.066	505.375	302.623	1277.69	1806.95	748.279	697.605	3.35123	13.1667	1788.28	2.62186	0.414843	43.0331	1.0415	9.1666	151.107	277.079	2369.38	372.821	731.054	59.7038	139.904	63.1682	17.056	117.233	45.6632	29.9452	73.976	98.081	1470.01
Glutamine	0.166023	0.0292881	0.412124	0.0152957	0.0797514	265.406	123.318	15.6149	166.381	144.557	467.745	72.7974	0.400527	0.0365717	16.0687	0.870629	7.65821	5.10129	329.408	57.9388	165.904	138.697	377.973	439.277	48.5268	268.705	0.518779	0.822892	363.416	0.274402	0.162702	0.0271032	0.406144	0.015623	0.0910362	0.908457	828.581	160.088	264.452	#VALUE!	#VALUE!	0.0109988	0.121087	0.488473	0.220117	0.851823	7.6486	5.02686	490.355
Glutaric acid	0.685186	169.569	0.696928	22.2687	384.205	126.111	243.761	16.3279	214.777	341.342	129.731	400.263	188.056	0.0750013	415.113	95.4	313.004	391.855	250.737	2909.44	243.398	292.2	438.304	464.702	2055.88	328.574	19.8502	67.2116	187.469	0.909927	0.671483	156.919	0.686816	22.7452	438.57	710.211	235.668	127.458	139.682	170.731	444.687	216.671	125.485	335.166	190.013	93.3394	312.611	386.138	373.245
Glutathione oxidized	0.0167848	2.35075	7.48992	0.409649	12.6709	1.60182	8.32479	0.932484	6.87931	4.58525	15.043	7.79702	2.53317	3.67675	18.4662	0.580954	2.0647	2.11362	1.34195	0.0587506	2.79733	12.5512	1.35762	0.557748	0.163599	4.31213	1.37438	1.14252	1.61596	16.0721	0.0164491	2.17539	7.38124	0.418416	14.4639	31.4285	34.2875	4.12858	18.4858	18.9191	25.2869	13.395	2.02827	76.5692	29.4557	0.568406	2.06211	2.08279	1.99763
Glutathione reduced GSH	0.0376169	0.578301	0.0643721	0.0170434	0.870982	0.173994	0.652707	0.0689533	0.373533	0.519371	0.885439	1.11989	0.37409	2.04293	2.00469	0.0676665	0.874497	0.174455	0.21231	0.109978	0.803196	1.25739	0.104934	0.35174	0.0530537	0.153757	0.108763	0.207493	0.186369	1.43763	0.0368646	0.53516	0.0634381	0.0174081	0.994226	3.15878	2.35357	0.628196	1.90583	2.33673	1.93025	1.51387	0.231525	5.85776	3.41006	0.066205	0.873399	0.17191	0.316043
Glyceraldehyde 3-phosphate	0.0269383	0.451178	0.0742861	0.0195639	0.145364	0.121609	0.424658	0.117505	0.101253	0.233144	0.0883219	0.145348	0.13421	0.229097	0.453031	0.0845945	0.150241	0.214042	0.177259	0.279048	0.238879	0.271029	0.744724	0.365324	0.237151	0.202627	0.410571	0.550228	0.619421	0.108913	0.0263996	0.417521	0.073208	0.0199826	0.165933	0.11179	0.607246	0.188104	0.566459	0.328959	0.26007	0.437842	0.110508	0.181385	0.18329	0.0827673	0.150052	0.210919	0.17475
Glycine	35.3852	31.2592	9.81195	233.169	23.0413	7.50863	4.88552	7.30836	13.1996	20.7721	4.71885	28.402	14.8435	5.69817	4.72261	12.9327	15.855	15.3068	7.93076	6.18468	17.3019	14.0214	3.86193	18.7243	9.59369	8.7621	6.00263	4.42297	3.61102	22.9321	34.6775	28.9273	9.66955	25.9501	26.3017	7.09471	4.22799	4.72629	6.9375	9.72599	5.02897	12.412	4.087	4.88695	12.9613	12.6533	15.8351	15.0835	12.4365
Glycolic acid	0.406892	0.0292324	0.326693	0.196059	0.383	0.382091	0.305698	0.342261	0.525455	0.301679	0.297997	0.553871	0.709578	0.347369	0.524861	0.420032	1.18173	0.425001	0.419825	0.166233	0.269982	0.314638	0.119437	0.386822	0.643474	0.531897	0.414974	0.501116	0.350999	0.308886	0.398754	0.0346492	0.217739	0.200254	0.437195	0.388882	0.366481	0.346762	0.349276	0.234205	3.09052	1.2201	0.756208	0.467885	0.372233	0.41096	1.18025	0.4188	0.413885
GMP	0.218409	0.00430703	0.00186339	0.342334	0.323004	0.463158	0.148578	0.0619721	0.23809	0.00441678	0.0912858	0.181139	0.0573434	0.00130728	0.0915489	0.345799	0.0818646	0.00200992	0.00115284	0.0551056	0.30811	0.499427	0.00589193	0.127487	0.0025934	0.06534	0.0627413	0.248772	0.13489	0.236197	0.21404	0.00510514	0.00124194	0.34966	0.368709	0.0235332	0.263139	0.000823651	0.29707	0.0207878	0.00457299	0.00257096	0.00475993	#VALUE!	0.0014361	0.338329	0.0817619	0.0019806	0.00113653
GTP	0.158532	0.25798	0.215106	0.168967	0.175265	0.193552	0.22677	0.181013	0.234905	0.282685	0.175305	0.324715	0.165035	0.291294	0.253579	0.273845	0.190926	0.163419	0.178697	0.150198	0.148063	0.152437	0.293539	0.142206	0.196537	0.171331	0.149816	0.165767	0.163331	0.386835	0.155362	0.305784	0.143367	0.172583	0.200065	0.202055	0.152141	0.17409	0.148874	0.147533	0.226617	0.315268	0.18217	0.1343	0.11201	0.26793	0.190686	0.161035	0.176168
Guandine	0.151244	1.04511	1.36935	0.0516787	0.402169	0.110028	0.478288	1.77864	1.94803	1.70845	0.711675	0.867191	0.696122	0.907884	4.2081	0.642922	0.967944	1.60303	1.86744	3.55491	0.328513	1.94293	1.79285	0.659293	0.56857	0.769335	1.38778	1.09613	1.00807	2.00603	0.148219	0.967147	1.34947	0.0527846	0.459076	1.92774	0.945402	8.82606	5.21428	8.27733	0.525652	8.83387	15.7644	9.40501	3.96801	0.629035	0.966729	1.57964	1.84102
Guanine	3.961	19.7204	0.445458	7.39295	131.316	52.2864	108.424	11.3544	317.225	252.498	149.427	59.2347	30.6595	1.46943	253.187	28.901	130.466	436.141	334.839	28.6861	230.285	210.458	306.745	272.393	26.1234	92.9282	300.307	596.898	418.681	1.42252	3.88178	18.2493	0.438995	7.55116	149.897	458.455	77.4009	8.85865	97.7577	126.785	82.2295	56.5866	57.6254	257.548	126.422	28.2767	130.302	429.777	498.44
Guanosine	22.8037	89.4677	73.5433	5.02131	319.564	64.8066	132.792	9.89348	97.0441	213.418	151.542	195.249	77.3172	76.783	91.3235	43.019	180.465	346.689	167.867	154.588	165.208	218.965	210.898	151.645	88.5179	166.805	103.775	162.699	150.451	129.161	22.3477	82.7934	72.4762	5.12876	364.782	446.638	399.32	163.369	142.702	324.888	195.876	384.309	424.224	1005.37	406.875	42.0898	180.239	341.631	249.886
Gulonic acid gamma lactone	0.0353424	0.0698817	0.0285179	0.0268039	0.0144767	0.0225718	0.0666198	0.0305232	0.0403915	0.0699943	0.0102577	0.0386908	0.0282632	0.0109046	0.0238779	0.0478911	0.0751935	0.0609416	0.0803559	0.0139564	0.0197179	0.024905	0.0539686	0.0278997	0.0178256	0.0635236	0.0236946	0.0490311	0.0719272	0.00696494	0.0346356	0.0828311	0.0190071	0.0273775	0.0165252	0.0184614	0.0204929	0.0181027	0.0260278	0.0173841	0.0456015	0.00834454	0.0222005	0.0333729	0.0252308	0.0468566	0.0750991	0.0600525	0.0792189
Heptadecanoic Acid	0.13645	2.54701	0.209914	30.0864	2.09232	2.02415	2.57168	1.05518	1.72442	2.92842	1.04543	2.02933	1.36306	1.3279	0.0626433	2.69728	1.04607	2.16016	1.40165	2.68375	0.115054	1.39208	2.19414	1.26963	1.51615	4.06777	2.38759	0.0652268	2.11727	4.05002	0.133721	2.357	0.206868	3.3484	2.38838	1.8875	2.43082	1.35005	2.40884	2.75037	1.2044	2.49935	3.18716	3.91164	0.269674	2.63902	1.04475	2.12864	2.19798
Herniarin	0.222755	0.176523	0.201616	2.63126	0.188016	0.213717	0.513406	0.126787	0.244392	0.282197	0.156104	0.349828	0.506701	0.166462	0.282827	0.148389	0.137016	0.120133	0.109424	0.149825	0.128753	0.486388	0.442351	0.421046	0.650417	0.199052	0.104544	0.530898	0.549321	0.599733	0.2183	0.163355	0.19869	0.292841	0.21462	1.35151	0.1747	33.8702	0.796575	1.01455	0.924489	0.830739	0.93947	0.965537	1.70263	0.145184	0.136844	0.11838	0.171592
Hesperetin	0.0565817	0.0834397	0.15457	0.0984066	0.12247	0.104146	0.125193	0.0859146	0.140569	0.11096	0.107364	0.119784	0.116393	0.132177	0.129305	0.120455	0.117037	0.0851788	0.118706	0.0963742	0.147429	0.109095	0.12966	0.081896	0.198143	0.136345	0.102621	0.104004	0.148471	0.112756	0.05545	0.0989014	0.10302	0.100512	0.1398	0.136193	0.10235	0.109834	0.0994322	0.0839173	0.122224	0.0792848	0.0971427	0.0584971	0.124199	0.117853	0.11689	0.0839361	0.117026
Hexylresorcinol	24.2776	4.94128	8.94822	301.923	31.6093	6.37061	34.7639	4.56771	21.6588	6.53246	20.0014	31.965	0.590124	22.8261	6.80166	33.144	19.8905	33.073	26.5646	7.90039	29.8012	36.4283	14.0535	32.055	5.63767	12.3891	3.96301	3.35597	4.59206	0.871297	23.7921	4.57266	8.81836	33.6019	36.0821	4.92323	8.52976	0.612535	6.32354	7.10156	2.5347	6.31713	0.302849	6.45375	7.44004	32.4281	19.8655	32.5905	41.6569
Histidine	0.490184	883.281	1.67846	127.277	1838.4	984.264	1995.76	116.371	1682.73	2662.83	939.88	2528.86	1390.61	0.152302	2639.81	538.702	2044.32	1962.51	1418.34	16316.5	1274.27	1318.22	1276.93	1057.73	9614.06	1614.31	0.30132	182.909	642.814	1.42337	0.48038	817.388	1.65411	130	2098.53	3662.97	1412.15	528.005	630.837	1016.87	2471.04	1120.27	450.289	2152.92	985.08	527.066	2041.75	1933.88	2111.33
Homogentisic acid	0.00522057	0.0027527	0.00290027	0.00348519	0.00257361	0.00683393	0.0146893	0.00164182	0.00449949	0.0122275	0.00456591	0.00586198	0.00302954	0.00392465	0.00472465	0.00947194	0.00466092	0.00558555	0.00652077	0.00248494	0.00668425	0.0059056	0.0737254	0.00443209	0.00995126	0.00372919	0.00409239	0.00382303	0.00214361	0.00562953	0.00511616	0.00326279	0.00193301	0.00355977	0.00293778	0.00227772	0.00366668	0.00192436	0.00363811	0.00575887	0.00586362	0.00236464	0.00368047	0.00523274	0.00467006	0.00926735	0.00465507	0.00550406	0.0064285
Homomethionine	0.200808	0.529238	0.550102	0.0712499	1.08377	0.380549	0.952695	0.0681108	4.05748	1.0591	0.844112	0.348501	0.265031	1.32911	0.853917	0.298709	1.18624	0.804217	0.299747	0.531998	0.612771	1.2356	0.669172	0.332179	0.28879	0.706103	0.618113	0.8746	0.377298	2.62864	0.196792	0.489757	0.54212	0.0727747	1.23713	1.12373	0.820575	0.232674	0.496676	0.729218	0.42053	1.49158	0.319611	0.298136	0.610939	0.292257	1.18475	0.792484	0.446201
Huperzine B	0.0135271	0.000748332	0.0395336	0.028316	0.00204829	0.0381374	0.0200646	0.00777366	0.00379028	0.0220169	0.013857	0.00878589	0.032029	0.000481237	0.025912	0.029453	0.00806404	0.0354089	0.0278174	0.0131594	0.0289739	0.0383952	0.0236238	0.00130208	0.00882375	0.000632919	0.0340644	0.00902706	0.0261388	0.000677993	0.0132565	0.000692506	0.0527418	0.028922	0.00233812	0.0150458	0.000811448	0.0539345	0.000154285	0.0308387	0.00439555	0.040318	0.00120117	0.0291085	0.0224151	0.0288168	0.00805392	0.0348923	0.0281988
Hydroxyprogesterone	0.235354	0.102332	0.271194	4.5157	0.241675	0.275805	0.282121	0.157527	0.291215	0.214389	0.214324	0.0490269	0.245175	0.0567747	0.161959	0.0455789	0.202594	0.198877	0.153343	0.0641663	0.193346	0.183189	0.137385	0.187356	0.202868	0.26993	0.13984	0.155501	0.121746	0.363561	0.230647	0.0946982	0.267258	0.502565	0.275871	0.280432	0.129314	0.1348	0.17944	0.188312	0.209075	0.184693	0.161592	0.215565	0.268147	0.0445944	0.20234	0.195976	0.240462
Imidazole	0.0873696	0.0885745	0.108017	1.71789	0.118243	0.135995	0.0915664	0.0675303	0.0930655	0.0955745	0.0973461	0.0849246	0.092896	0.0780692	0.034797	0.0852038	0.0825369	0.073788	0.0628556	0.0705559	0.0832066	0.0876447	0.0401043	0.0788317	0.0729644	0.0882493	0.038033	0.0378118	0.0305963	0.140122	0.0856222	0.0819668	0.10645	0.191189	0.134975	0.115022	0.0494736	0.0712865	0.0858524	0.0749563	0.0721777	0.0666279	0.0775382	0.105841	0.107763	0.0833634	0.0824333	0.0727114	0.0985661
imidazole, 5-(2-aminoethyl)-1-methyl-	0.172308	0.133426	0.118853	1.97923	0.882358	0.130914	0.14072	0.087997	0.144	35.9515	0.124829	27.2816	0.101333	23.9993	0.0854604	20.3106	0.109754	0.0969836	14.3536	0.113217	0.117056	20.392	1.17958	0.10541	0.187159	0.134571	0.0689543	2.30889	0.072316	0.139071	0.168862	0.123472	0.117128	0.220274	1.00721	0.113547	0.0606616	0.0745257	0.0714937	0.0774848	0.214604	0.0670142	0.108204	19.72	0.120423	19.8719	0.109616	0.0955686	22.5084
Indole butyric acid	0.0800423	3.02716	3.09857	0.0366525	0.107549	0.435613	1.05431	0.688821	0.213193	0.0220294	1.08121	0.408762	0.194655	3.6579	0.734282	0.325527	0.183427	0.215844	0.369497	3.35036	0.300583	1.10346	0.886976	0.524989	1.24954	0.297515	0.09874	0.541824	0.515682	0.257714	0.0784415	2.80133	3.0536	0.0374369	0.122767	0.388843	1.21641	0.429047	0.304149	2.5078	0.191402	5.15369	#VALUE!	3.46365	2.65782	0.318496	0.183197	0.212695	0.364268
Indole carboxylic acid	0.380797	0.161999	0.455748	0.0471269	8.88599	#VALUE!	10.4347	0.0456377	1.2795	0.532103	4.8451	#VALUE!	7.95045	0.295724	0.111909	1.16093	2.27391	13.9625	1.05662	#VALUE!	#VALUE!	6.20556	3.58139	0.668953	0.0983307	4.47122	0.292491	5.72977	1.52856	0.532804	0.373181	0.149914	0.449135	0.0481354	10.1434	0.143464	10.8739	2.53559	4.03212	4.61567	15.549	0.994494	5.2377	56.9305	6.8231	1.13586	2.27106	13.7588	1.57288
Inosine	9.51833	50.1312	42.7971	5.02227	212.443	42.4481	74.228	4.40332	58.9105	109.291	100.98	80.3904	30.2876	47.2724	31.9204	37.8484	220.62	329.813	196.362	69.2267	180.394	211.504	226.512	213.953	63.9661	218.04	118.171	253.374	191.136	60.7757	9.32796	46.3914	42.1761	5.12975	242.503	268.467	209.528	21.3611	79.1306	180.08	104.585	300.941	180.801	401.337	122.239	37.0308	220.343	325.001	292.304
Inosine-5-diphosphate. Na	0.0251663	0.105785	0.0254647	0.00789596	0.00707037	0.00658992	0.0197382	0.0111834	0.0330356	0.0444575	0.01498	0.0382034	0.0315615	0.00907313	0.0258026	0.0315905	0.0115078	0.0364599	0.013383	0.0143026	0.01692	0.0211692	0.020954	0.00717764	0.0148093	0.033315	0.00471034	0.0113363	0.00959899	0.0180249	0.024663	0.125387	0.0169721	0.00806493	0.00807082	0.0252749	0.016847	0.00698768	0.0167989	0.0170551	0.137274	0.0238315	0.00846897	0.0221705	0.0142403	0.0309081	0.0114933	0.035928	0.0131936
Inosine-5-monophosphate	0.203546	0.000947404	0.0543505	0.155971	0.215745	0.16662	0.211973	0.0452667	0.179102	0.0602078	0.113895	0.156014	0.0518901	0.080578	0.109224	0.103018	0.0694312	0.0415003	0.0647073	0.0478607	0.0670913	0.120354	0.00282055	0.106881	0.0429674	0.0472775	0.0620145	0.013773	0.0847372	0.0438625	0.199475	0.00112296	0.0362243	0.159309	0.246273	0.0441432	0.0343686	0.0317102	0.0571167	0.0541693	0.00229016	0.0022924	0.0114405	0.0267884	0.0296673	0.100793	0.0693441	0.0408948	0.0637917
Inositol-2,4-diphosphate sodium	0.0168341	0.15273	0.199886	0.0162812	0.0702978	0.0855334	0.274267	#VALUE!	0.193946	0.105689	#VALUE!	0.152258	0.0470738	0.0991752	0.167734	0.0470059	#VALUE!	0.124936	#VALUE!	0.457332	0.0347811	0.0899639	0.171093	0.138452	0.0737002	0.0964635	0.0243624	0.285684	0.523901	0.0561797	0.0164975	0.141337	0.196985	0.0166296	0.0802449	#VALUE!	0.241589	0.152613	0.469687	0.319665	0.587786	0.953717	#VALUE!	2.13637	0.363498	0.0459906	#VALUE!	0.123114	#VALUE!
Isoamylamine	0.196498	0.511897	0.29908	2.90692	0.107782	0.288993	0.0811418	0.304957	0.576433	0.330021	0.42611	0.6004	0.345371	0.0872454	0.0861721	0.441109	0.351146	0.114286	0.288357	0.118974	0.219751	0.33107	0.091509	0.209654	0.106092	0.447337	0.304725	0.0856186	0.29363	0.825456	0.192568	0.47371	0.29474	0.323519	0.123033	0.372247	0.268632	0.409842	0.361581	0.191978	0.17906	0.244151	0.316164	0.74713	0.494414	0.431581	0.350705	0.112619	0.452182
Isocitric acid	0.293609	0.766165	0.184023	0.597072	0.968819	0.394673	1.5958	0.0673029	0.199789	0.560227	0.441663	1.02954	0.166107	0.463223	0.554475	3.60932	1.84362	2.64852	1.24072	6.9183	1.48839	1.3675	0.0784581	0.944197	5.7086	1.07398	0.12914	0.508474	0.473279	4.90052	0.287737	0.908139	0.12265	0.60985	1.10591	0.509565	0.87382	0.278208	0.399599	0.259643	1.22663	0.151064	0.0799876	0.364115	0.140003	3.53136	1.8413	2.60988	1.22316
ISOKOBUSONE	0.298691	0.201898	0.348079	3.56597	0.162173	0.348478	0.100383	0.199893	0.131955	0.150243	0.170642	0.0903133	0.389283	0.116331	0.0917172	0.116604	0.15698	0.137487	0.0562289	0.138475	0.218792	0.088535	0.0678334	0.216232	0.146442	0.117655	0.0677863	0.0738863	0.0455096	0.573639	0.292717	0.186836	0.343027	0.396867	0.18512	0.351753	0.0387318	0.278016	0.233792	0.256277	0.209166	0.218297	0.160417	0.113572	0.257875	0.114086	0.156783	0.135481	0.0881745
Isoliquiritigenin	2.52372	1.27576	2.37229	2.87122	2.2715	3.96148	4.25058	0.941656	2.95591	1.57905	4.44792	3.29051	1.04533	1.94672	2.9925	15.0828	7.2142	9.81397	18.8271	0.890206	8.19119	10.5371	0.227956	5.95373	0.461767	13.6394	12.3773	2.40567	10.991	0.565489	2.47324	1.51216	1.58112	2.93267	2.59292	5.03118	7.39239	1.95896	11.3972	5.55115	13.2347	7.5629	10.3183	6.1402	12.6174	14.757	7.20515	9.67079	18.5607
Isoquinoline	18.0762	15.2466	16.0381	214.09	12.2709	28.9038	7.65371	14.4077	11.0974	15.6712	12.7771	14.0851	26.7946	12.9891	3.05154	9.88317	12.2489	13.9092	5.72261	9.03373	11.0502	7.20289	2.11819	11.1741	5.07285	5.69798	3.2629	2.64224	2.06709	13.9937	17.7147	14.1092	15.8053	23.8267	14.0072	22.9349	2.46438	6.03765	8.70552	9.17493	18.4919	10.6015	5.47736	6.28792	12.0271	9.66969	12.2335	13.7063	8.97382
JA-Ile	0.195939	0.0309614	0.272898	0.0969083	0.760571	0.0870211	9.98278	0.0451436	2.93392	2.96137	0.225357	8.81073	1.36323	0.360743	4.04066	2.62291	0.0345668	0.171973	0.260525	0.0266917	1.54223	3.01971	11.8408	1.6992	4.56505	1.15844	2.92709	11.2321	1.38396	12.2375	2.19202	2.02865	2.26894	3.09898	1.86819	0.790094	1.81609	0.652024	0.186341	0.552589	2.41049	1.10385	2.04365	1.25844	3.07983	2.56626	2.03452	2.16946	2.25684
Jasmonic acid	2.18404	3.30932	2.80349	0.18348	0.602294	0.962616	3.1103	2.18164	1.08353	2.64022	2.14747	0.943678	2.2428	6.8958	2.29954	1.6484	2.39417	1.68017	2.31904	1.93076	3.19094	10.4572	2.22961	5.67108	4.19735	2.0942	2.341	2.35108	3.19524	2.46073	3.18036	2.31644	2.7628	2.18741	1.68752	1.61568	0.444799	1.06183	1.15455	0.467545	2.16505	2.69202	1.57866	1.10803	2.09891	3.63439	1.38615	1.65566	2.18717
Jatrorrhizine	#VALUE!	0.0161039	0.0393544	0.0238532	0.087325	0.193523	0.0185011	0.0627353	0.370414	0.0352753	0.0433755	0.0705035	0.0221522	0.0194354	0.0225988	#VALUE!	0.0231716	0.0421014	0.0995561	0.0500513	0.0667297	0.0188589	0.0603366	0.0162952	0.0128194	#VALUE!	0.0191804	0.0494961	0.0538713	0.0347052	#VALUE!	0.0149025	0.0387834	#VALUE!	#VALUE!	#VALUE!	0.0199725	0.031676	0.0851903	0.0295694	#VALUE!	0.0504817	0.0954694	0.0441371	0.117737	#VALUE!	0.0231425	0.0414872	0.148199
Juniperic acid	0.190432	0.210681	0.181056	0.245239	0.297692	0.311574	0.0902659	0.226064	0.167894	0.16987	0.369517	0.140855	0.164215	0.143162	0.160962	0.134	0.215944	0.274406	0.264727	0.107231	0.203579	0.187893	0.0885741	0.374882	0.146927	0.0944322	0.155701	0.106436	0.121209	0.0872731	0.186624	0.194964	0.241547	0.250487	0.339816	0.295694	0.239966	0.178063	0.0863026	0.315133	0.124271	0.198858	0.0880617	0.120368	0.117227	0.131106	0.215673	0.270403	0.268357
Kaempferide	#VALUE!	0.00983315	0.0156692	0.098235	0.2852	0.06783	0.0271702	0.09253	0.00720798	0.0249484	0.183953	0.0337461	1.83953	0.00756375	0.0693975	0.087325	0.17385	0.283535	0.00663108	0.0982353	0.0129848	0.00732406	0.0294163	0.0193396	0.0104918	0.00722838	0.015342	0.0192624	0.00706842	0.0203287	#VALUE!	0.0090996	0.0154418	#VALUE!	#VALUE!	0.0338726	0.0239537	0.0186851	0.0132418	0.00613228	0.00771324	0.0197872	0.0163325	0.0407486	0.0182101	#VALUE!	#VALUE!	#VALUE!	0.00987099
Kaempferitrin	0.137417	0.113389	0.18957	2.02456	0.0784476	0.202198	0.054734	0.112699	0.0820441	0.0636326	0.0881287	0.0509185	0.230201	0.064894	0.037959	0.0681024	0.0832796	0.0745761	0.0322052	0.0762896	0.123355	0.0478075	0.0292729	0.121911	0.0715575	0.0519288	0.0305146	0.0261091	0.0224016	0.300444	0.134669	0.10493	0.186819	0.225319	0.0895479	0.198318	0.0269958	0.14853	0.131812	0.136461	0.117928	0.123076	0.0904432	0.0654851	0.14353	0.0666314	0.0831751	0.073488	0.0505021
Kaempferol	#VALUE!	0.356938	0.106633	0.048552	1.4856	1.9235	0.220353	0.0926149	0.445914	#VALUE!	0.499888	0.821978	#VALUE!	#VALUE!	0.987407	0.720522	1.00314	0.868796	0.538592	0.482091	0.885237	0.674162	0.818286	0.259407	0.637762	0.469029	0.904834	1.2307	0.643971	0.355923	#VALUE!	0.330311	0.105086	0.049591	1.69582	0.554559	0.838229	#VALUE!	0.745533	2.35613	1.1355	0.381032	0.395683	0.360609	3.15499	0.704959	1.00188	0.85612	0.801745
Kinetin	4.26608	27.8516	48.3287	2.21531	46.7607	17.2269	146.212	5.48166	44.801	63.1691	16.7088	105.38	61.1349	75.4556	137.937	7.44736	39.3623	40.6812	31.0918	62.1209	24.0392	76.6663	82.4038	39.9057	85.2477	23.6557	52.8915	78.9213	42.5831	33.3456	4.18076	25.7739	47.6275	2.26272	53.3774	36.683	153.242	37.3212	129.236	108.406	37.3253	75.6348	67.9555	82.0346	68.6601	7.2865	39.3129	40.0876	46.283
L-(-)-Threonine	1.89714	1.66987	7.74535	46.8568	2.70442	3.77659	11.234	7.31134	12.3642	2.37264	2.91109	13.2668	7.78403	3.29901	0.916477	10.8524	11.7013	11.8338	1.13538	5.04602	1.2641	1.80957	0.653885	1.74203	2.4632	1.58285	0.902172	0.736516	0.853553	4.64015	1.8592	1.5453	7.63294	5.21483	3.0871	10.576	0.806623	5.91823	4.05601	5.24529	2.7273	4.5431	4.38856	2.83739	3.52764	10.618	11.6866	11.6612	1.78043
L-(+)-Alanine	4.7636	10.7967	10.1206	282.641	15.626	21.4528	17.0175	10.9396	20.4509	12.593	17.1801	16.9388	15.4762	11.992	3.79108	25.1161	23.7663	20.1872	13.8837	14.6529	16.2938	14.3816	7.26138	13.2866	11.0129	13.2412	5.42144	8.93546	8.2714	15.0889	4.66833	9.99129	9.97372	31.4559	17.837	8.51632	3.58465	3.13735	7.96995	4.60111	8.26792	2.95478	2.45599	9.8232	7.43028	24.5736	23.7365	19.8927	21.7715
L-Citrulline	0.0258126	1.38573	0.111685	0.0689912	1.73519	1.17671	2.42078	0.0784602	0.766721	1.53962	3.50324	2.15979	0.598391	0.104148	2.85355	0.813409	2.89116	2.65285	2.48478	18.7093	1.8338	1.62173	0.614357	0.545532	11.4218	2.03781	0.160856	0.760452	0.473668	0.725434	0.0252963	1.28236	0.110064	0.0704676	1.98072	5.47949	1.60383	#VALUE!	0.257594	1.24715	2.60686	2.35872	1.60005	2.20112	1.7401	0.795839	2.88753	2.61414	3.69884
L-Cysteine-S-Sulfate	0.00628764	0.0129485	0.00246291	0.0165525	0.00555663	0.00458983	0.00428598	0.00696647	0.0188158	0.00598186	0.0162424	0.00649166	0.00505023	0.00560448	0.00956157	0.0205953	0.00720676	0.00715949	0.00460887	0.00827129	0.00388866	0.00413596	0.00507152	0.00428657	0.0302486	0.00585459	0.00541679	0.011269	0.0110961	0.0176608	0.00616189	0.0153479	0.00164152	0.0169067	0.00634289	0.0160722	0.00779771	0.0103986	0.0122478	0.0742587	0.0411056	0.0129791	0.00967166	0.0112046	0.0110191	0.0201504	0.00719772	0.00705503	0.00454365
L-Histidine	0.0151371	0.0277617	0.0309053	0.597277	0.025108	0.099358	0.129674	0.0471863	0.194951	0.106653	0.0677579	0.101169	0.102745	0.141483	0.0812562	0.1284	0.0992227	0.0811872	0.0932864	0.0822206	0.0837665	0.0914011	0.0620098	0.0591403	0.0754373	0.125884	0.0665572	0.0731552	0.0788152	0.127768	0.0148344	0.0256907	0.0304568	0.0664726	0.0286608	0.142607	0.105426	0.091706	0.0925694	0.0978174	0.0819851	0.0989865	0.077577	0.15703	0.129259	0.125627	0.0990981	0.0800027	0.146286
L-Homocysteine	0.0221714	0.522773	0.0275262	#VALUE!	#VALUE!	0.183861	1.11168	0.0257004	0.702683	1.09399	1.04351	0.581419	1.01656	0.0818917	1.56365	0.0596935	0.643648	1.01514	0.660953	0.66701	0.700562	1.11457	0.926095	0.444809	0.91528	0.778966	0.111372	#VALUE!	0.264832	0.418059	0.021728	0.483774	0.0271268	#VALUE!	#VALUE!	0.749448	0.241641	0.343802	0.647483	0.0546409	0.36173	#VALUE!	0.0717364	0.518221	0.078327	0.0584041	0.642841	1.00032	0.983891
L-Lysine	0.0901707	0.0385323	0.0655515	1.04687	0.0208907	0.0632245	0.122108	0.0617898	0.0215979	0.0832486	0.075513	0.0688332	0.0827093	0.0830851	0.0696718	0.027613	0.0790164	0.061668	0.0569337	0.018839	0.0372346	0.0266911	0.0100549	0.0405745	0.0740306	0.103352	0.00976061	0.0532544	0.0493279	0.17647	0.0883673	0.0356578	0.0646002	0.116509	0.0238467	0.0608522	0.0494286	0.071044	0.0485236	0.0500143	0.0390213	0.0435874	0.0701166	0.0175728	0.0674396	0.0270166	0.0789172	0.0607682	0.0892796
L-Malic acid	1.41935	109.503	7.29309	0.836185	908.687	266.196	617.086	14.4344	152.303	243.135	319.445	516.36	67.5884	1.57591	167.725	141.308	295.309	1024.32	531.659	1514.51	338.316	1134.04	606.757	314.243	1559.95	602.766	183.663	533.833	700.316	11.7861	1.39096	101.334	7.18727	0.85408	1037.27	322.495	477.351	123.588	115.897	139.388	472.865	109.821	12.7657	399.699	160.357	138.256	294.939	1009.37	791.425
L-Methionine sulfone	0.150001	23.7343	2.60729	6.45945	87.3965	32.8214	44.1603	3.09956	87.5829	85.2642	41.9117	46.9373	33.6662	0.125839	83.8414	25.7523	128.668	133.309	92.0775	11.5015	94.7686	74.7251	93.6682	81.967	6.06171	108.825	1.02416	15.8742	69.2615	2.57858	0.147001	21.9637	2.56946	6.59768	99.7631	85.7576	42.3018	19.2752	22.6515	29.0357	43.4003	24.4835	9.60431	36.7799	17.7317	25.1961	128.507	131.364	137.066
L-Phenylalanine	0.0942405	0.190045	2.19516	9.01514	0.0681288	14.9947	0.0616186	7.63458	0.0638243	0.0577391	0.139854	0.0499349	1.87041	0.0770609	0.0318554	0.0565722	0.184009	0.182103	0.0402879	0.0511291	6.12256	0.0628949	0.0288335	7.60779	0.0475363	0.0609862	0.0340895	0.0301699	0.0287278	0.306306	0.0923557	0.175868	2.1633	1.00332	0.077769	15.7489	0.026884	10.9596	14.8793	18.0282	4.30803	4.4084	2.62865	0.128494	10.0679	0.0553503	0.183778	0.179446	0.0631768
L-Proline	0.14921	0.131149	0.211115	2.19289	0.0725392	0.232414	0.0751948	0.121423	0.0748732	0.0639791	0.0931399	0.0639936	0.279903	0.065772	0.0327988	0.0545221	0.0826949	0.0798411	0.0463744	0.0676144	0.125643	0.0657389	0.0347575	0.130119	0.0644173	0.070857	0.0368189	0.0303695	0.028228	0.385358	0.146225	0.121365	0.208051	0.244053	0.0828035	0.226744	0.0299641	0.201028	0.158375	0.157849	0.14255	0.129425	0.0799194	0.0522338	0.198537	0.0533444	0.0825911	0.0786762	0.0727212
L-Threonic acid	0.586061	0.451119	0.504451	0.873865	0.606944	1.09711	0.566079	0.627924	0.536181	0.417623	1.10552	0.562321	0.305102	0.815075	0.69035	0.956854	0.891839	0.979968	1.01748	1.31001	0.997404	1.34478	0.636389	0.88237	0.554692	0.700922	0.710695	0.351408	0.777224	0.82496	0.57434	0.417466	0.672989	0.892566	0.692827	1.26144	0.63386	0.729578	0.640177	0.486973	0.769873	0.46559	0.388087	0.523792	0.980596	0.936186	0.890719	0.965671	1.03143
Lactic acid	2.05515	19.3357	178.533	0.40886	13.2744	111.851	516.904	37.7916	190.356	257.843	35.469	516.559	414.649	524.362	380.855	2.03234	14.4639	11.5104	103.141	#VALUE!	31.462	269.837	233.367	152.878	707.736	69.9468	226.536	47.1141	259.662	233.174	2.01405	17.8932	175.943	0.41761	15.1527	139.483	593.756	454.645	313.21	275.048	204.167	509.019	561.386	465.056	156.456	1.98844	14.4457	11.3425	153.535
Leiokinine A	0.140207	0.118952	0.15896	1.81605	0.120047	0.178445	0.151234	0.0979769	0.139631	0.109049	0.118557	0.118603	0.168409	0.116391	0.0674453	0.125526	0.135008	0.135572	0.0911734	0.0965376	0.124155	0.116562	0.0688212	0.114028	0.0894995	0.133317	0.0837836	0.0760195	0.0632473	0.218377	0.137403	0.110078	0.156653	0.202114	0.137033	0.185573	0.0613417	0.112413	0.113775	0.129654	0.147897	0.110726	0.136912	0.117812	0.182805	0.122815	0.134839	0.133594	0.142972
Leucine	0.542734	19.1744	1.15717	1.61312	37.867	16.7343	30.7035	1.76423	28.9728	38.2502	19.5024	27.5582	13.3057	0.314505	61.4697	13.2776	50.1936	69.8624	37.1122	2.18685	31.0364	39.1005	53.9387	62.2906	2.27508	39.8741	1.04849	3.82628	26.7135	2.55035	0.53188	17.744	1.14038	1.64764	43.2251	27.862	19.8144	2.60874	8.09797	11.5559	13.7696	6.70538	11.0907	25.9561	12.3744	12.9908	50.1306	68.8431	55.245
Leucocianidol	0.180289	0.160562	0.221327	2.35309	0.144476	0.261736	0.133374	0.120415	0.0913225	0.0835987	0.10478	0.0581795	0.267557	0.085522	0.0330683	0.0773926	0.0981972	0.0829515	0.0677774	0.115546	0.211335	0.0890283	0.0351284	0.130034	0.0831693	0.0589547	0.0616008	0.0676215	0.062551	0.416481	0.176683	0.148584	0.218115	0.261882	0.164919	0.225338	0.0653612	0.239793	0.152729	0.154176	0.137619	0.146985	0.124062	0.0686552	0.176186	0.0757209	0.0980739	0.0817412	0.106284
Linodeic acid	0.0734387	1.12354	0.968907	0.0159504	0.210033	0.261461	0.654919	0.646926	0.472403	0.281433	0.352131	0.793873	0.0413115	0.777858	0.260273	0.601525	0.461412	0.232038	1.64805	#VALUE!	0.434783	0.411022	1.11235	0.494191	0.771371	0.386933	0.571867	0.546533	0.709433	0.431021	0.07197	1.03972	0.954846	0.0162917	0.239752	1.48556	0.445228	0.366854	1.02349	3.0982	0.144618	3.90725	1.84734	0.780169	1.98825	0.588532	0.460833	0.228653	1.62473
Linolenic acid ethylester	0.0798914	6.38541	0.0157285	0.0332153	0.643671	1.52246	2.38094	1.76647	1.87398	1.22659	0.86708	4.02364	2.14477	0.346746	4.43121	0.700084	1.64573	1.57089	1.5575	4.28561	0.903453	1.68177	3.973	1.11099	2.76532	0.846687	1.81995	4.04292	1.5555	1.17078	0.0782936	5.90906	0.0155002	0.0339261	0.73475	1.53368	4.34029	1.09146	2.22027	3.26195	0.890811	1.51146	2.98843	1.45847	1.39258	0.684962	1.64366	1.54797	1.53546
Linoleoyl Ethanolamide	0.0315296	0.0249858	0.0520621	0.328272	0.073234	0.206619	0.221792	0.0750444	0.228793	0.13515	0.145324	0.156385	0.123289	0.206735	0.17594	0.144652	0.170801	0.15092	0.174225	0.190061	0.119891	0.177088	0.0897018	0.101814	0.139126	0.222159	0.128873	0.130305	0.156402	0.237343	0.030899	0.0231218	0.0513065	0.0365344	0.0835966	0.270548	0.158866	0.18717	0.201656	0.19583	0.183292	0.202188	0.152645	0.255456	0.120516	0.141527	0.170586	0.148718	0.273208
Liquiritigenin	0.270696	0.288074	0.458119	0.081281	1.62334	1.09982	0.695348	0.146043	0.907383	0.457016	0.254731	1.30806	3.16712	2.32382	0.860878	0.0985297	1.48043	1.11019	1.29611	1.34767	2.78106	0.652948	1.34373	0.968625	1.26202	1.29512	1.5153	1.08165	1.08471	1.40559	0.265282	0.266584	0.451472	0.0830204	1.85304	0.84276	0.731017	0.770243	0.485143	0.245975	0.298557	0.0933668	0.882996	1.44991	#VALUE!	0.0964015	1.47857	1.09399	1.92938
Luteolin	84.1201	164.422	201.104	151.789	156.531	154.096	143.551	112.119	151.962	162.239	149.308	170.674	0.679457	166.975	128.938	156.189	138.988	122.401	158.437	86.5144	188.829	142.814	182.279	183.191	160.784	170.791	161.587	163.27	133.516	137.847	82.4377	194.89	134.035	155.038	178.68	128.609	154.591	163.911	153.144	166.106	142.165	147.785	133.315	109.343	160.471	152.815	138.814	120.615	156.195
Luteolin-7-beta-glucoside	0.0158403	3.28313	0.431636	#VALUE!	4.03503	0.691333	5.93078	0.252269	2.94555	3.57608	1.51372	9.47051	3.05975	0.581552	2.05675	1.55949	14.8565	17.0462	9.02213	2.98748	6.82323	11.2805	8.5517	10.5177	1.84044	8.84382	5.21532	14.0944	9.37178	2.65458	0.0155235	3.03821	0.425373	#VALUE!	4.60598	3.58659	14.818	1.64009	8.73689	4.24092	1.88602	2.00759	3.83943	10.5231	6.28328	1.52581	14.8378	16.7975	13.4303
Lysine	#VALUE!	0.0435136	0.102533	0.0319611	0.110977	34.7153	20.9174	3.30233	33.2898	25.9915	64.8156	13.8331	0.854394	0.0368433	7.13445	0.139604	2.18661	1.1311	60.1156	11.368	22.1181	27.8287	70.0529	80.889	8.14898	34.3561	0.238894	0.645194	66.0592	0.306588	#VALUE!	0.0402675	0.101046	0.032645	0.126681	0.0707608	181.545	34.0838	59.1203	#VALUE!	#VALUE!	#VALUE!	0.0129778	0.0348277	#VALUE!	0.136589	2.18386	1.1146	89.4877
Magnoflorine	0.546439	30.9201	17.7529	#VALUE!	26.6442	14.1142	7.65128	3.07026	5.81881	4.46721	6.70823	10.2652	19.8402	59.9551	8.59526	1.52434	79.3249	11.4423	7.80082	19.4729	8.74558	29.069	4.81795	24.1289	9.21011	11.8541	13.0194	8.403	5.42422	27.2788	0.53551	28.6135	17.4953	#VALUE!	30.4144	14.535	9.9466	25.7704	39.1371	27.0194	14.5788	32.1015	0.973208	7.82906	55.4793	1.49141	79.2253	11.2754	11.6123
Malonic acid	44.5962	32.9383	28.5676	21.7158	24.3066	32.5215	27.9274	18.5391	25.9835	23.8322	19.3973	35.669	19.5549	88.3158	41.4321	35.606	50.482	31.1209	26.5067	18.6013	25.7012	26.8862	0.604083	22.5688	56.2379	34.2603	26.3219	24.9426	30.7528	31.0655	43.7043	39.0418	19.0402	22.1805	27.746	34.1678	32.9206	32.1798	20.587	51.2368	43.0902	29.0347	28.634	27.3319	21.3212	34.8369	50.4186	30.6668	26.1316
Maltose	2.81043	16.3121	6.12847	3.72186	5.3658	5.13952	7.76356	8.54158	9.94124	3.49937	16.8377	11.1929	3.23067	8.88237	11.1477	10.5448	11.4284	9.86245	8.38443	1.84533	6.9331	4.88365	9.36803	5.31731	4.04454	13.5521	6.82973	5.90956	4.86653	4.80492	2.75422	19.3348	4.0846	3.8015	6.12506	99.3619	113.788	180.4	31.8963	129.411	151.406	109.856	77.9694	57.5404	57.7293	10.317	11.4141	9.71856	8.26579
Melatonin	0.0156124	0.319271	0.427528	0.371285	0.353598	0.234658	0.613501	0.0415599	0.342927	0.278443	0.0942627	0.71846	0.0855165	0.806339	0.871741	0.00160121	0.00150732	0.0106018	0.00831987	0.00941664	0.00381281	0.00827534	0.0158715	0.0257646	0.00758304	0.00790557	0.00300692	0.00354249	0.011394	0.0092837	0.153002	0.295453	0.421324	0.327524	0.403632	6.93214	6.08887	6.39622	6.14561	6.29103	7.46507	8.30787	9.32079	6.3654	6.00133	0.00215741	0.0148532	0.0157818	0.0109316
Melibiose	0.0497547	3.51613	0.413475	0.0161813	6.52131	0.949093	4.35308	0.29654	2.64364	4.77276	3.03441	1.78829	2.38445	0.858877	3.32135	0.249288	2.37799	5.09154	5.04867	2.12577	2.54292	6.27045	5.19711	5.48608	5.54393	4.05001	5.62602	9.23827	4.21188	0.624592	0.0487596	3.25383	0.407475	0.0165276	7.44408	216.301	770.01	387.532	488.292	471.636	490.488	398.385	229.284	813.286	863.178	0.243903	2.375	5.01725	7.51542
MeSA	0.142447	#VALUE!	0.611432	0.031559	0.270159	0.188364	2.42193	0.0448664	0.342988	0.337556	0.128877	0.539197	0.1378	0.724077	0.630577	0.205305	0.270774	0.41714	0.64372	#VALUE!	0.208369	0.776281	0.644672	0.352169	0.709639	0.207578	0.297133	1.26512	1.14523	0.552121	0.139598	#VALUE!	0.60256	0.0322343	0.308387	0.254514	0.51599	0.920588	0.25047	0.398452	0.0522335	1.03653	0.12482	2.14475	0.162591	0.20087	0.270434	0.411053	0.958238
Methionine	#VALUE!	4.30509	154.478	0.278948	0.754483	7.68781	1.5288	0.511589	2.2928	2.29046	5.76088	2.76192	1.98375	33.1636	1.19394	0.300737	4.01639	2.40524	3.10532	1.1846	0.440767	13.0173	0.910728	1.40705	5.49963	1.25628	2.5933	0.81387	0.829224	301.979	#VALUE!	3.98393	152.237	0.284917	0.861242	1.57187	2.9696	14.3064	0.289971	1.06295	13.7319	1.9586	2.26872	3.5855	4.5619	0.294241	4.01135	2.37015	4.62256
Methyl Jasmonate	0.164924	0.105601	0.00958322	0.0152376	0.00995219	0.016948	0.0029506	0.017995	0.0996923	0.119521	0.0310845	0.0864632	0.0136668	0.100994	0.00812871	0.0395813	0.00771902	0.0227814	0.151804	0.0591005	0.220373	0.291409	0.0756295	0.015675	0.067205	0.114754	0.124536	0.00560183	0.0783078	0.0477458	0.161625	0.0977235	0.012785	0.0155637	0.0113604	0.0182108	0.0171543	0.0480597	0.00139967	0.013739	0.0959294	0.0887913	0.0179323	0.016227	0.0193775	0.0136566	0.00770933	0.022449	0.153885
Methylhistamine	0.0356217	0.0459662	0.0448025	0.893672	0.019337	0.0831519	0.0838031	0.0283305	0.107571	0.0189459	0.0255221	0.0834594	0.079913	0.0595414	0.0560084	0.0568015	0.0526951	0.0477491	0.0444559	0.0536013	0.0306894	0.0149661	0.00607366	0.0653544	0.0558646	0.0740714	0.00739854	0.0491947	0.0406791	0.106274	0.0349093	0.0425371	0.0441523	0.0994594	0.0220732	0.065853	0.0405684	0.061115	0.0560846	0.0353462	0.0357578	0.0295636	0.0460841	0.017648	0.067234	0.0555746	0.052629	0.0470524	0.0697128
Monobutyl phthalate	0.13832	0.241433	0.162101	0.213021	0.17983	0.153661	0.134387	0.00893111	0.21202	0.0917739	0.228111	0.119116	0.136021	0.175948	0.191224	0.00540818	0.128321	0.170276	0.186543	0.177489	0.152083	0.183368	0.107511	0.176227	0.219947	0.10651	0.221886	0.109048	0.140691	0.0205844	0.135553	0.223422	0.216259	0.21758	0.205276	0.554989	0.303812	1.01688	0.0183318	0.00386912	0.0090239	0.0130246	0.0110931	0.00640122	0.00536364	0.00529137	0.12816	0.167792	0.189101
Monoolein	0.561776	0.304913	0.394836	4.78104	0.486119	1.16303	0.603648	0.203658	0.419871	0.445845	0.479489	0.319808	0.3959	1.1197	0.232574	0.365633	0.62259	0.699144	0.317095	1.47997	0.55877	0.305429	0.210583	0.52812	23.5302	1.9835	0.210959	0.195394	0.195918	4.24838	0.55054	0.282166	0.389105	0.532095	0.554904	0.747757	0.368203	0.338378	3.27756	2.81441	0.331789	0.275448	0.430473	0.657175	0.589445	0.357736	0.621808	0.688944	0.497247
N-((4-AMINO-2-METHYL-5-PYRIMIDINYL)METHYL)FORMAMIDE	0.192281	0.162073	0.239355	2.78316	0.114608	0.253707	0.0845659	0.131429	0.0740611	0.0908527	0.139413	0.0776484	0.289638	0.100134	0.0324382	0.0791291	0.113784	0.102132	0.0438734	0.104981	0.165515	0.0724914	0.0321011	0.160353	0.106905	0.0791831	0.0392346	0.0345396	0.0281099	0.446161	0.188436	0.149982	0.235881	0.309746	0.130825	0.244565	0.0318479	0.21448	0.163158	0.172056	0.147391	0.161523	0.113126	0.0962886	0.183147	0.0774199	0.113641	0.100642	0.0687994
N-acetylserotonin	0.115253	5.7296	2.75449	0.101599	0.400901	0.293663	3.83932	6.03453	1.63241	2.02929	1.37658	3.00455	18.1892	1.13444	8.97606	1.36742	1.51697	0.850659	2.28527	8.50439	0.728909	4.24976	3.84002	1.59243	2.39727	1.70146	2.56962	3.25643	2.09558	0.698233	0.112948	5.30217	2.71451	0.103773	0.457629	0.637337	5.52134	0.931431	2.24036	6.29214	1.27165	1.38011	3.02153	5.68572	5.18933	1.33788	1.51506	0.838248	2.25293
N-Alpha-L-ornithine	0.0262479	0.771189	0.312119	0.0746	1.82979	90.6214	1.15535	31.2925	433.132	96.3226	122.45	1.62729	0.717458	0.587531	2.23155	0.815429	1.06069	1.84238	1.68052	142.269	1.24178	2.53028	1.71241	246.714	64.304	1.53569	1.63623	0.507205	455.125	0.474686	0.025723	0.713658	0.307591	0.0761965	2.0887	4.00153	0.808521	0.823236	0.398406	0.418763	1.31866	0.562038	0.433623	1.47882	0.193064	0.797815	1.05936	1.8155	2.50161
N,N-Dimethylglycine	#VALUE!	6.08441	1.52387	0.495439	6.82513	2.96065	10.1462	1.95437	22.3699	17.2188	13.2541	10.2376	4.79735	1.27838	9.96567	0.300022	10.5996	10.0503	16.3269	1.14884	16.9357	10.6385	15.5823	17.8929	3.09803	18.1757	2.53089	4.35038	12.3778	1.86881	#VALUE!	5.63051	1.50175	0.506041	7.79089	13.9669	10.7254	43.419	15.6445	10.7568	22.4487	10.9836	3.78355	#VALUE!	4.95285	0.293542	10.5863	9.90371	24.3041
N(1)-acetylspermidine	0.0672014	0.0556173	0.0927936	0.95899	0.0317452	0.0952811	0.0280719	0.0698233	0.0299257	0.026211	0.043656	0.0286739	0.125499	0.0253457	0.0137658	0.021396	0.0369832	0.0378634	0.0166384	0.0320631	0.0553131	0.0217406	0.0127281	0.0611829	0.0317618	0.0245395	0.0134972	0.0138716	0.0116454	0.171076	0.0658574	0.0514683	0.0914469	0.106729	0.0362371	0.104774	0.0113522	0.089816	0.0710986	0.0633798	0.0617161	0.0623087	0.0386239	0.0244531	0.0803466	0.0209339	0.0369367	0.0373109	0.0260913
Naringenin	#VALUE!	0.191356	#VALUE!	0.285885	0.138609	0.353591	0.178657	0.0287838	0.571712	0.401008	0.340911	0.233652	#VALUE!	0.300428	0.314747	0.40568	0.345151	0.453388	0.454766	#VALUE!	0.327784	0.281799	0.555187	0.427291	0.131789	0.294426	0.392211	0.519709	0.403969	0.157713	#VALUE!	0.226815	#VALUE!	0.292003	0.158222	0.400998	0.121734	#VALUE!	0.210326	0.0839473	0.158298	0.162923	#VALUE!	#VALUE!	#VALUE!	0.396917	0.344718	0.446773	0.448331
Niacinamide	0.0152494	0.209604	0.168842	#VALUE!	0.259221	0.0528522	0.155192	0.0107474	0.0363954	0.14251	0.0467818	0.102218	0.0851967	0.870215	0.138188	0.0155295	0.0428078	0.0898201	0.109597	0.311933	0.137654	0.126951	0.161332	0.143231	0.0685838	0.10247	0.242511	0.165508	0.18005	1.08465	0.0149444	0.193967	0.166392	#VALUE!	0.295901	0.135686	0.213633	0.0808418	0.0847848	0.0599756	0.0277588	0.152134	0.149346	0.168261	0.16486	0.015194	0.0427541	0.0885096	0.163146
Nicotinamide	0.675207	1.19678	0.930832	0.289964	13.4897	2.10443	0.769022	0.0749519	2.25984	1.83312	5.46644	2.51729	2.15212	630.902	1.16406	0.804492	0.505705	15.1313	8.03307	62.0199	0.389614	12.1189	18.4516	17.0593	2.38765	7.55897	9.0075	9.77258	10.2159	0.404471	0.661703	1.1075	0.917326	0.296169	15.3985	5.39721	7.2938	1.32497	2.4455	2.66315	6.14034	7.71296	5.01832	10.9057	2.04302	0.787115	0.505071	14.9105	11.958
Nicotine	0.124677	#VALUE!	0.185838	0.0580254	0.202951	0.276016	0.333426	0.0183388	0.482317	0.685932	0.077088	0.646623	0.555194	0.572903	2.1612	0.0874187	0.150583	0.17408	0.36329	#VALUE!	0.201326	0.546277	0.699439	0.140971	0.592534	0.130506	1.02275	0.154149	0.546238	0.277433	0.122184	#VALUE!	0.183141	0.0592672	0.231669	0.294536	1.35735	0.463881	0.309594	0.387608	0.0447809	0.345456	0.957452	1.07196	0.110678	0.0855304	0.150394	0.171541	0.540791
Nicotinic acid	1.1548	1.70371	2.48312	0.145059	2.32232	1.24347	3.90198	0.215551	1.05873	2.23291	1.26529	3.37377	4.62115	492.5	3.25662	0.797395	0.535298	2.02882	1.42217	1.05788	0.454903	1.626	3.11081	1.53385	1.67149	3.50522	3.09461	3.71786	1.86622	24.876	1.13171	1.57661	2.44709	0.148163	2.65093	2.98226	3.03347	0.822127	2.15973	1.20653	2.77732	5.47468	0.195828	0.970458	2.17292	0.780171	0.534626	1.99921	2.11703
Nootkatone	0.0919832	0.0867047	0.128456	1.48771	0.0553699	0.131692	0.0400395	0.075518	0.0455484	0.0462234	0.0644963	0.0369289	0.151684	0.0474201	0.0170166	0.0370224	0.0609777	0.0522263	0.0224775	0.0534293	0.0844174	0.0339814	0.0160178	0.076156	0.0529503	0.0363196	0.018785	0.0181206	0.0142783	0.232326	0.0901435	0.0802365	0.126592	0.165572	0.0632047	0.132669	0.0163037	0.118013	0.0911976	0.0925582	0.0838808	0.0810818	0.0583556	0.0442136	0.0995865	0.0362227	0.0609012	0.0514643	0.0352478
Norepinephrine	0.0234124	0.0105113	0.034234	0.0823425	0.0117534	0.0322023	0.0118075	0.081242	0.0130058	0.0262912	0.03412	0.0192853	0.0109064	0.540394	0.0344609	0.0316017	0.0406509	0.0219094	0.023423	0.0263408	0.0115693	0.0132671	#VALUE!	0.0130756	0.0296951	#VALUE!	0.027664	#VALUE!	0.0135674	0.0113991	#VALUE!	0.00972714	#VALUE!	#VALUE!	0.0134165	0.0249991	0.0163759	0.0554514	0.0126493	0.0138146	#VALUE!	0.0286969	0.010914	0.0155326	0.0137248	#VALUE!	0.0115081	#VALUE!	#VALUE!
O-Acetyl-L-serine	2.51691	53.8601	25.3681	1.79516	11.6388	24.5121	54.4663	77.6377	32.1351	37.5416	14.6832	53.6055	41.8113	37.9234	69.1294	12.4237	18.5637	19.9546	28.9812	61.6109	21.2599	46.9222	82.1274	41.8457	39.0148	27.1452	49.1108	70.6729	55.5978	20.1244	2.46657	49.8421	25	1.83358	13.2857	34.3068	94.9605	54.0085	67.8747	64.0784	52.6599	89.5068	77.4869	84.1725	58.1631	12.1553	18.5404	19.6635	28.5711
O-phospho Serine	0.0195472	0.184013	0.213998	0.312954	0.258754	0.518708	0.706833	1.13932	0.985533	0.718009	0.770922	0.786927	0.947671	0.481398	0.834608	1.01812	1.33763	0.70963	0.932638	0.212815	0.647093	0.576826	1.71669	0.810307	0.337217	0.941738	0.876737	0.949392	1.1667	0.785843	0.0191563	0.218111	0.142629	0.319651	0.295367	0.612837	0.668846	0.441713	0.727736	0.328435	0.869717	0.577343	0.737026	0.52053	0.531467	0.996133	1.33595	0.699276	0.919441
O-ureido-D-serine	0.0512654	0.0470811	0.0856021	1.97227	0.0384945	0.271832	0.0467696	0.22128	0.0436738	0.0324039	0.0402507	0.0411412	12.0594	0.034226	0.0217264	0.036261	0.0418705	0.0336092	0.0259442	0.0320244	0.15427	0.0350441	0.0207294	0.108533	0.0321261	0.0398865	0.0218895	0.0231622	0.0190984	0.102921	0.0502401	0.0435689	0.0843598	0.219499	0.0439415	8.40728	0.0171239	1.21619	1.08599	5.83194	0.459558	4.39992	0.139368	0.0458396	1.17751	0.0354778	0.0418179	0.0331189	0.0406839
octadec-9-ynoic acid	0.344111	0.307128	0.359306	4.72317	0.280682	0.426452	0.336864	0.144848	0.377501	0.249463	0.283438	0.292783	0.41994	0.0850006	0.207761	0.256505	0.10793	0.0952351	0.0511024	0.286566	0.307889	0.234833	0.167518	0.229938	0.239397	0.0672993	0.165968	0.164012	0.144274	0.508963	0.337229	0.284216	0.354092	0.525656	0.320398	0.257018	0.150087	0.291266	0.204187	0.245505	0.219659	0.289943	0.221765	0.21966	0.320945	0.250964	0.107794	0.0938456	0.0801355
Octylamine	0.0902436	0.0797151	0.109496	1.28019	0.0582429	0.133313	0.0637959	0.0701799	0.0896616	0.0530979	0.0702665	0.061414	0.136394	0.0724973	0.0497636	0.0414744	0.065209	0.0994839	0.0703731	0.0984767	0.0832284	0.109365	0.0875792	0.0790236	0.117822	0.137266	0.0697551	0.0710078	0.0588539	0.220858	0.0884388	0.0737684	0.107907	0.142476	0.0664843	0.12214	0.0579012	0.101728	0.0822939	0.0989547	0.0729091	0.0738279	0.0741523	0.0452501	0.0886394	0.0405786	0.0651272	0.0980325	0.110354
Oleamide	8.71587	6.9211	7.83047	118.189	5.8104	9.29903	2.23528	7.01293	5.33797	6.42164	6.92298	3.96438	14.8179	6.84189	0.902029	3.81872	5.38128	4.50432	2.20558	2.15964	6.64168	2.91702	0.696963	5.54571	2.50753	2.14097	0.943808	0.700686	0.556876	8.64036	8.54155	6.40479	7.71682	13.1536	6.63257	3.5171	0.456635	5.01914	4.91174	5.61254	2.19877	3.79439	3.2147	3.86417	6.85744	3.73624	5.37453	4.4386	3.45865
Oleic acid	0.998129	#VALUE!	1.05448	0.381377	1.60194	3.25383	5.09098	107.657	9.82079	#VALUE!	0.068087	12.1916	#VALUE!	6.45885	4.34918	4.33292	6.81673	5.8609	6.7565	#VALUE!	2.85251	12.3241	13.7908	7.14097	17.5382	11.6665	18.3547	27.0443	15.3629	5.38998	0.978166	#VALUE!	1.03918	0.389539	1.82861	1.80795	12.4056	3.93804	3.77379	3.23072	1.69132	0.877337	1.29663	0.43741	0.0713847	4.23933	6.80818	5.77539	6.66089
Ononin	0.020815	0.101231	0.0392016	#VALUE!	0.270086	0.095984	0.229299	0.0405062	#VALUE!	0.142	0.0831821	#VALUE!	0.0365148	0.329436	0.063091	0.037916	0.120429	0.310832	0.123721	0.0713874	0.0403894	0.130724	0.0737274	0.276945	0.12479	#VALUE!	0.0246109	#VALUE!	0.0808907	0.616088	0.0203987	0.0936791	0.0386328	#VALUE!	0.308303	0.067069	0.287624	0.380176	0.322721	0.3111	0.0931978	0.103738	#VALUE!	0.307795	0.754115	0.037097	0.120278	0.306297	0.184171
Orotic acid	1.04293	7.71929	1.89471	0.633984	19.4947	4.65811	10.9473	0.93445	10.9898	12.4932	14.0894	5.79706	9.56636	10.4065	9.3155	0.812083	11.6983	14.4548	16.1235	11.3368	13.452	14.0837	11.3255	12.7577	14.4006	17.6976	10.9609	14.9318	7.04815	10.3672	1.02208	7.14343	1.86721	0.647551	22.2532	1554.5	1599.12	723.73	978.442	927.439	3015.34	830.64	439.446	1496.84	1587.11	0.794542	11.6836	14.2439	24.0014
Orsellinic acid	0.279444	0.145985	0.18502	2.11222	0.0578031	0.223211	0.136984	0.0992041	0.121477	0.124722	0.073525	0.0761881	0.225831	0.0898449	0.0690111	0.105516	0.0705156	0.0704256	0.0790425	0.130578	0.130933	0.103759	0.0593489	0.118817	0.103843	0.12737	0.0657406	0.0629961	0.02783	0.338839	0.273855	0.135094	0.182335	0.235075	0.0659823	0.221144	0.0249948	0.181	0.145397	0.138228	0.110334	0.122577	0.0621663	0.0802062	0.168913	0.103237	0.0704271	0.0693981	0.123949
Ostruthin	1.12576	1.87806	1.76669	1.75692	0.786103	2.00999	0.669618	78.9353	1.93961	1.33054	5.33793	0.0643226	1.58797	1.11291	74.8354	1.36634	2.20331	2.03416	0.092029	0.11951	1.90489	2.47717	67.9214	2.66233	108.022	25.8006	100.754	1.13038	1.19496	158.248	1.10324	1.73796	2.35694	1.79451	0.897336	2.1956	1.22119	28.5224	0.876864	1.91193	28.8056	4.12191	1.68206	1.90173	2.98387	1.33683	2.20054	2.00448	0.0932909
oxalacetate	0.0401336	0.0334547	0.0507622	0.540394	0.0344609	0.0316017	0.0406509	0.0219094	0.0586726	0.040161	0.025785	0.0442239	0.0562231	0.0361054	0.0306124	0.0384478	0.0348737	0.0218774	0.0309469	0.0430804	0.0225381	0.0331171	0.0228424	0.0247956	0.036227	0.0430319	0.0253651	0.0238948	0.0147777	0.0493005	0.0393309	0.030959	0.0500255	0.060142	0.0393371	0.0377198	0.0195973	0.0257369	0.0205851	0.0220134	0.0233544	0.0153614	0.0205566	0.0361384	0.098058	0.0376173	0.0348299	0.0215582	0.0485289
p-Hydroxyphenylacetothiohydroximate	0.00746271	0.00578907	0.0105066	0.215037	0.0158876	0.0383784	0.0414848	0.0227761	0.05964	0.0288053	0.0313333	0.0473061	0.0332318	0.0512482	0.0303266	0.0413681	0.034799	0.0317497	0.0340273	0.0358969	0.028763	0.0429511	0.0269018	0.020887	0.0279774	0.0521816	0.0336289	0.0360781	0.0297796	0.0574432	0.00731346	0.0053572	0.0103542	0.0239321	0.0181357	0.0576132	0.0467235	0.0395548	0.0455307	0.0109061	0.0347386	0.0393938	0.0111766	0.0624077	0.035868	0.0404746	0.0347554	0.0312865	0.0533594
Palmitic Acid	0.224604	0.200783	0.220371	3.28055	0.0818431	0.152033	0.20492	0.0844294	0.217831	0.19953	0.177963	0.180503	0.170859	0.167085	0.0262644	0.146593	0.149643	0.140105	0.131244	0.0973957	0.17259	0.174596	0.0251059	0.159247	0.165292	0.17616	0.0239398	0.0241115	0.0931385	0.397318	0.220112	0.185805	0.217173	0.365102	0.0934239	0.213685	0.111726	0.129254	0.136809	0.154336	0.176017	0.0961688	0.143295	0.152147	0.211061	0.143427	0.149456	0.138061	0.205808
Palmitoleic acid	0.091758	0.0629297	0.1257	1.11732	0.0708212	0.183881	0.0814672	1.55931	0.079119	0.0598734	0.0574349	0.0596602	0.137506	0.0623756	0.041821	0.0537313	0.0484312	0.0456552	0.0489333	0.0536106	0.043485	0.0513429	0.0350731	1.91021	0.0520629	0.0730804	0.0389509	0.0400291	0.0328747	0.14483	0.0899228	0.0582351	0.123876	0.12435	0.0808424	0.103534	0.0339837	0.106939	0.141925	0.0561828	0.0880846	0.258793	0.0408331	0.051281	0.33168	0.0525708	0.0483704	0.0449891	0.0767339
Palmitylethanolamide	5.10997	4.43981	4.85984	61.9793	3.56966	5.73979	2.05425	3.85849	2.93871	2.85485	3.3741	2.79796	7.15979	3.54319	0.532432	2.575	2.73233	2.82593	1.45784	1.7107	3.6154	1.74754	0.53556	2.92637	2.32996	1.3435	0.779631	0.623477	0.473936	5.84387	5.00777	4.1086	4.78931	6.89786	4.07476	6.6363	0.427573	3.14076	2.35223	2.33066	3.49819	2.14929	1.97378	1.86717	2.91127	2.51938	2.7289	2.7847	2.2861
Paradol	0.0292807	0.036977	0.0319911	0.0480764	0.04284	0.0536575	0.277527	0.0617524	0.0327872	0.0336315	0.0874997	0.0246331	0.0462013	0.0199851	0.047024	0.0207284	0.033759	0.0403641	0.0361315	0.0254688	0.0364778	0.0383381	0.0204071	0.05882	0.036558	0.0224488	0.0293426	0.0171221	0.021262	0.0251138	0.0286951	0.0342185	0.0426793	0.0491052	0.0489018	0.0394466	0.0497009	0.0645425	0.0489114	0.0466154	0.0500692	0.0674329	0.0316535	0.0511443	0.0599623	0.0202806	0.0337166	0.0397752	0.0366269
PC	0.633582	0.855262	5.57243	89.5692	0.137123	6.07282	0.0517257	5.08355	0.05483	0.150674	0.310125	0.0554654	10.4121	0.373492	0.0314432	0.0859324	0.338185	0.233883	0.0462019	0.0895215	6.14409	0.053163	0.027493	0.337699	0.115296	0.0528925	0.0285262	0.0272653	0.0240944	7.60375	0.62091	0.79146	5.49155	9.96841	0.156526	0.412021	0.0226494	2.76843	3.09809	7.04328	0.0991181	3.05295	0.261889	0.133999	4.99874	0.0840763	0.33776	0.23047	0.0724508
PC(18:3(9Z,12Z,15Z)/18:2(9Z,12Z))	0.118524	0.0377645	0.0648717	0.660956	0.020674	0.0625688	0.0223388	0.0331774	0.0213739	0.01863	0.0200771	0.0194572	0.0818515	0.0270588	0.0121225	0.0273266	0.0182371	0.018833	0.0149399	0.0186436	0.0368484	0.0264143	0.00995065	0.0401537	0.0170167	0.0181444	0.0112806	0.0096264	0.0103851	0.109869	0.116153	0.0349473	0.0639302	0.0735597	0.0235994	0.0602212	0.00987039	0.0703072	0.0480203	0.0494956	0.0386166	0.0431354	0.0242759	0.0214048	0.0667402	0.0267364	0.0182142	0.0185582	0.0234278
Pelargonin chloride	0.0108072	0.0257349	0.0180814	0.0140903	0.0233527	0.0126399	0.0473185	0.0115205	0.016081	0.0385339	0.0135486	0.0310008	0.0155159	0.0172818	0.0206809	0.080714	0.0584958	0.0452148	0.0158012	0.00989401	0.0369105	0.0280513	0.00537207	0.0301395	0.0108562	0.0292956	0.0259433	0.0444235	0.062525	0.00845081	0.0105911	0.0305037	0.0120512	0.0143918	0.0266571	0.0336683	0.0471825	0.0113749	0.0265821	0.018095	0.0225875	0.0114972	0.0221516	0.00814213	0.0330208	0.0789706	0.0584224	0.0445551	0.0155776
Pelargonin_P3	1.28428	11.8179	1.81721	2.50029	3.84768	5.69532	3.77803	2.37129	2.64372	5.11745	4.93778	7.91715	1.06173	6.07745	5.27181	17.3651	15.7591	12.2355	13.5606	0.609568	23.3633	15.4868	13.4669	14.8925	2.30064	13.2283	18.3523	12.0025	7.0507	1.75172	1.2586	14.0078	1.21116	2.5538	4.39213	1.51232	2.31733	1.1411	1.34659	2.22765	1.22603	2.11724	1.07956	1.38891	1.58623	16.99	15.7394	12.057	13.3687
Phaseic acid	0.043557	2.53071	1.35921	0.0594825	0.213941	0.176625	0.442065	0.268316	0.104083	1.04185	0.547641	0.393558	0.0691088	#VALUE!	0.53974	0.73457	0.40559	0.96076	1.39199	1.12145	0.653061	0.533649	0.910468	0.63535	1.06198	0.410564	0.394844	0.383602	0.512526	0.26069	0.0426858	2.34192	1.33949	0.0607554	0.244214	0.205023	1.38684	2.50292	0.135105	5.87311	0.220929	5.94852	6.3154	3.79505	5.0692	0.718703	0.405081	0.946742	1.37229
phenicarbazide	7.92288	9.21679	0.0653677	89.5692	4.95692	0.0622327	0.0560778	0.0323908	0.194039	0.41549	3.72688	1.02373	0.145584	5.78846	0.0271072	0.13683	5.49744	4.18769	0.162366	0.272471	6.39305	0.192927	0.0273571	0.0481518	0.253727	0.0501572	0.0757167	0.0291619	0.0265183	0.0641879	7.76442	8.52921	0.064419	9.96841	5.65833	3.92198	0.0524957	0.0573516	0.052113	0.0440795	0.529245	0.0289837	2.33504	3.04296	0.0509539	0.133875	5.49054	4.1266	0.254611
Phenylacetic acid	0.594407	25.6267	5.87206	0.0886809	0.426902	0.0669353	14.107	2.64294	0.0417208	5.8129	6.84481	#VALUE!	0.21861	21.9514	14.1939	1.95422	#VALUE!	4.23683	3.43369	67.3811	#VALUE!	#VALUE!	12.4382	2.74055	9.57512	3.19789	5.09591	10.0674	5.62996	0.773161	0.582519	23.7149	5.78684	0.0905787	0.487309	7.8151	16.0857	18.2627	3.38762	17.5098	21.2386	3.57193	3.86736	6.43843	9.18757	1.91201	#VALUE!	4.17502	3.38511
Phenylalanine	775.103	3150.65	4087.23	272.724	8535.26	4455.4	9899.63	806.788	8175.76	10192.1	9603.46	10452.1	9664.4	6488.62	8226.35	1176.06	6044.17	8551.79	5660.16	7257.49	5458.79	9217.93	5802.64	4741.58	3019.28	6083.51	4443.14	6189.27	5362.41	10306.3	759.601	2915.61	4027.93	278.561	9743	9622.33	11517.9	5197.54	6630.82	5330.21	9567.15	3326.29	10163.2	16153.8	11619.9	1150.65	6036.58	8427.02	8425.69
Pimelic acid	2.25329	1.88172	2.95755	2.24428	3.00675	2.01717	2.7506	1.45262	2.47866	2.71706	2.48821	3.62573	2.08735	7.05783	3.95752	5.11625	2.78574	3.26163	4.88391	4.57055	3.62155	3.08081	0.0139485	2.45502	4.1784	4.38434	3.53899	3.30184	2.49044	1.98481	2.20823	2.23041	1.9712	2.29231	3.4322	2.67166	2.14519	2.86484	1.54565	2.3304	4.25288	3.8607	2.07988	1.67328	2.93141	5.00574	2.78224	3.21404	4.81481
Pinitol	0.0788751	0.00713631	0.00818259	0.0356536	0.0916022	0.0530481	0.0886465	0.0547803	0.0225323	0.0896271	0.0503117	0.0606728	0.0310505	0.0211726	0.0452476	0.0221327	0.0476631	0.0685526	0.0203676	0.0129256	0.126633	0.0771785	0.114183	0.0838721	0.143416	0.0652512	0.0595511	0.0618858	0.0570333	0.0108297	0.0772976	0.0084587	0.00545366	0.0364166	0.104564	0.0321922	0.0512699	0.00622394	0.0267222	0.0215941	0.0280917	0.00684465	0.007159	0.0376531	0.0230128	0.0216546	0.0476033	0.0675524	0.0200794
Pipecolic acid	2.03516	1.54543	1.82296	21.319	1.65135	1.73833	1.93056	0.844818	1.96636	1.43613	1.58446	1.57399	1.18304	1.71703	1.44836	1.26253	1.15591	0.89166	0.792765	1.15276	0.957567	1.32459	0.733769	0.944969	0.954537	1.60152	0.983101	1.05648	0.898588	1.86398	1.99446	1.43014	1.79651	2.37265	1.88502	1.48583	1.01663	1.13094	1.01925	0.972176	0.950844	0.883071	0.900117	1.28672	1.31097	1.23526	1.15446	0.87865	1.24316
Piperazine	0.0878051	0.118581	0.0865922	0.952358	0.046506	0.0869925	0.0257207	0.0628893	0.0309927	0.0301681	0.0442777	0.0449797	0.109801	0.0310669	0.0303386	0.0222956	0.0390671	0.0348243	0.0190918	0.0385118	0.0531904	0.0221271	0.031155	0.056235	0.0337807	0.0548906	0.0126949	0.0119865	0.0102329	0.138363	0.086049	0.109735	0.0853355	0.105991	0.0530866	0.088633	0.0181397	0.0785182	0.063704	0.0616052	0.0572999	0.050656	0.0420421	0.0257702	0.0726595	0.021814	0.0390181	0.0343163	0.0299386
Precocene II	0.0384455	0.0327823	0.0374755	0.486726	0.0317519	0.0440259	0.0378007	0.0174516	0.0347156	0.0317809	0.0337258	0.0343501	0.0585639	0.0444408	0.0177045	0.030196	0.031809	0.0304337	0.0227698	0.0388285	0.0297813	0.0318231	0.0164357	0.0249048	0.0266267	0.0314352	0.0181988	0.0188974	0.016899	0.0518996	0.0376766	0.0303368	0.0369316	0.0541691	0.0362448	0.0386198	0.0149797	0.0202795	0.0275117	0.0204386	0.0231437	0.0220183	0.0264893	0.0266699	0.0519949	0.0295437	0.0317691	0.0299897	0.0357061
Proline	65.6274	1004.08	59.3842	9.49457	129.182	133.791	776.058	361.751	194.631	328.903	85.397	713.161	97.9999	254.54	383.371	103.372	119.51	335.104	438.249	1042.61	116.765	307.502	938.251	508.139	510.535	153.417	201.357	865.345	759.781	242.275	64.3149	929.18	58.5223	9.69775	147.462	200.987	1771.82	124.05	458.918	789.029	337.132	347.262	336.117	436.018	277.224	101.139	119.36	330.214	432.048
Protocatechuic acid	0.779876	41.183	#VALUE!	0.391441	2.17757	0.480535	9.27297	1.67957	3.78269	18.071	10.3514	0.423681	115.588	2.43839	11.121	2.02262	2.04585	3.00109	2.16587	2.62673	3.57864	0.295551	9.26484	10.6215	15.3637	4.36972	1.68762	9.07428	3.91769	4.03159	0.764279	38.1107	#VALUE!	0.399817	2.4857	61.6059	90.6879	17.2317	62.948	181.846	24.0384	100.057	133.753	102.071	84.3574	1.97893	2.04328	2.95731	2.13522
PRPP	0.0185751	0.02603	0.0339737	0.0054994	0.00756667	0.00479285	0.00408757	0.00274919	0.00654254	0.00608477	0.00313676	0.00235285	0.00210491	0.00690251	0.00381269	0.0165089	0.0044973	0.00784315	0.0128939	0.00363107	0.00862418	0.00724741	0.00141027	0.0109051	0.00396531	0.00601587	0.00346845	0.00546829	0.00553298	0.00453902	0.0182036	0.0308535	0.0226433	0.00561709	0.00863735	0.00492097	0.00888135	0.00467287	0.00632768	0.00734161	0.0308226	0.0109123	0.00483471	0.0053172	0.00914423	0.0161523	0.00449165	0.00772872	0.0127115
Pseudolaric acid	0.0305924	0.0917006	0.150007	0.0187425	0.102993	0.0227667	0.0703751	1.08362	0.0911245	0.0615681	0.0750695	0.0958531	0.0772444	0.0802262	0.198534	0.0877571	0.0547249	0.0460776	0.0370068	0.0862443	0.0373771	0.115066	0.047724	0.0769306	0.0466838	0.0378491	0.218806	0.0324827	0.152355	0.120855	0.0299806	0.0848597	0.14783	0.0191435	0.117567	0.0737425	0.0718006	0.0862657	0.0818213	0.125501	0.0358858	0.0906764	0.085745	0.0658097	0.139129	0.0858615	0.0546562	0.0454053	0.0364832
Putrescine	8.24567	6.62107	6.45635	100.229	8.25949	8.28475	0.0866584	4.65912	0.19443	8.85601	7.58383	0.492451	8.15992	11.4575	0.0689843	9.62644	9.15799	8.06064	7.48611	8.47027	7.60683	10.0612	0.0951041	5.06441	8.43063	0.0786331	0.102222	0.0844157	0.0843548	10.9518	8.08076	6.12714	6.36265	11.1548	9.4282	7.23167	0.061138	6.43355	4.64073	4.49293	5.72507	3.90993	5.29155	6.24423	6.70135	9.41851	9.14649	7.94303	11.7392
Pyridoxal 5 phosphate	0.0979626	0.0530807	0.0606207	0.0198335	0.269997	0.0440042	0.164174	0.151703	0.777379	0.0498771	0.0922044	0.985788	0.169628	0.215902	1.47579	0.426602	0.626979	0.622285	0.914448	2.10723	0.324297	1.09653	2.02565	0.634758	0.848224	0.3451	0.461168	1.63058	1.16273	0.220267	0.0960034	0.0491209	0.0597409	0.0202579	0.308201	0.0787821	3.2365	0.161647	0.304458	1.21151	0.245935	1.20578	0.0442081	1.04839	0.447635	0.417387	0.626192	0.613206	0.901508
Pyridoxine	1.81441	112.861	16.9238	1.42281	11.2281	1.44253	4.46182	0.631076	2.72808	38.1946	66.8239	8.60365	69.2339	508.385	14.4041	1.06112	20.9458	7.94986	#VALUE!	1.07385	13.083	7.28777	9.28986	11.6029	5.7657	#VALUE!	26.0205	27.226	#VALUE!	150.865	1.77812	104.441	16.6782	1.45326	12.8168	132.974	37.9993	130.002	32.1923	259.298	44.038	#VALUE!	135.259	13.6982	56.899	1.0382	20.9196	7.83387	#VALUE!
Pyridoxine dihydrochloride	#VALUE!	0.145822	0.159833	#VALUE!	0.0607163	#VALUE!	0.0177674	0.00233342	0.0823775	#VALUE!	0.0137111	0.0170259	0.0695017	#VALUE!	0.0470678	0.0459715	0.0618396	0.0931392	0.016134	0.0301922	0.0992835	0.0526439	0.0505694	0.045153	0.0265857	#VALUE!	0.0612778	0.0368383	0.0512085	0.141492	#VALUE!	0.134944	0.157514	#VALUE!	0.0693076	0.0827111	0.0199663	0.0315374	0.0119366	#VALUE!	0.0176941	0.0489923	#VALUE!	0.0197227	0.13541	0.0449785	0.0617619	0.0917803	0.024017
Pyrimidine	0.280098	0.225829	0.321092	1.33189	0.227396	0.325884	0.286583	0.133674	0.293601	0.19267	0.061553	0.214364	0.253062	0.20628	0.151423	0.19145	0.0549981	0.0523635	0.143105	0.189043	0.0783992	0.168201	0.122475	0.167971	0.155612	0.211181	0.143605	0.149151	0.115995	0.250037	0.274496	0.208982	0.316432	0.14823	0.259572	0.291252	0.128903	0.176574	0.173065	0.174011	0.185775	0.178041	0.128459	0.187946	0.221001	0.187315	0.0549291	0.0515995	0.224407
Pyrocatechol	0.00484498	#VALUE!	0.00131734	0.00236023	0.00277257	#VALUE!	0.00293554	0.00229365	0.00654221	0.0027772	0.00365974	0.00307621	0.00129379	0.00301543	0.00301271	0.00312945	0.00416517	0.00640751	0.00443629	0.000962237	0.00602269	0.00225926	0.0120223	0.00136805	0.00331028	0.00615234	0.0059557	0.00800689	0.00570155	0.00366208	0.00474808	#VALUE!	0.000878002	0.00241074	0.00316489	#VALUE!	0.00407629	0.00126011	#VALUE!	#VALUE!	0.0014593	0.00274001	0.00251255	0.00123171	#VALUE!	0.00306185	0.00415994	0.00631403	0.00437352
Pyroglutamic acid	10.0425	46.2803	718.186	4.41873	82.7878	1.14015	61.9843	7.27404	61.3051	91.865	55.2958	42.5022	15.7808	3994.14	80.8501	15.8017	102.85	58.4218	34.2905	17.5325	77.4265	104.303	18.5468	30.7255	13.2525	94.9583	88.679	25.2439	3.83899	469.613	9.84161	42.8278	707.766	4.5133	94.5023	141.594	77.2732	32.1192	71.4385	86.1337	85.1403	116.404	30.4429	183.747	150.257	15.4603	102.721	57.5695	51.0446
Pyrrole	1.07726	0.63973	0.662573	17.688	1.27597	0.0968123	1.00615	0.327755	0.0965445	0.790202	1.08295	0.743902	0.630591	0.935401	0.37845	1.01904	0.848018	0.0541164	0.859571	0.049966	0.866196	0.795851	0.596468	0.834411	0.280533	0.837138	0.603044	0.574212	0.449184	0.262949	1.05572	0.592006	0.652957	1.96855	1.45652	0.59906	0.352264	0.345539	0.0594178	0.39	0.37351	0.507955	0.224084	0.0612644	0.804256	0.997032	0.846954	0.0533268	1.34792
Pyruvic acid	0.15282	0.0687222	0.344923	0.413511	0.706546	0.866667	0.336114	0.231494	0.105097	0.0745218	0.384956	0.0563448	0.0700747	0.0303773	0.163584	0.102747	0.0575346	0.160492	0.343867	0.134776	0.501191	0.471319	0.0639198	0.440128	0.201581	0.117339	0.531672	0.29956	0.385016	0.342138	0.149763	0.0814566	0.22989	0.42236	0.806523	0.072822	0.165043	0.134212	0.0427622	0.410053	0.138442	0.0728182	0.092041	0.167926	0.0638158	0.100528	0.0574624	0.15815	0.339001
Quercetin	0.0528908	0.092835	0.183535	0.0374885	0.0710986	0.26353	0.0416034	0.273853	0.0676393	0.043475	0.0949884	0.824215	0.519795	0.0508918	0.0473806	0.0224488	0.0293426	0.0171221	0.021262	0.0251138	0.0286951	#VALUE!	#VALUE!	#VALUE!	#VALUE!	#VALUE!	#VALUE!	#VALUE!	#VALUE!	#VALUE!	0.051833	#VALUE!	#VALUE!	0.0382907	0.0811591	#VALUE!	#VALUE!	#VALUE!	#VALUE!	#VALUE!	#VALUE!	#VALUE!	#VALUE!	#VALUE!	#VALUE!	#VALUE!	#VALUE!	#VALUE!	#VALUE!
Raffinose pentahydrate	0.135171	0.0829737	0.0611715	0.405873	0.381636	0.236987	0.433365	0.0302157	0.277077	0.558805	0.335621	0.421235	0.0376397	0.309033	0.294562	1.82766	0.799561	0.850147	0.468207	0.0444324	0.719817	0.955351	0.0028195	0.544391	0.194614	0.803556	0.46904	0.397868	0.439938	0.0786581	0.132468	0.098349	0.0407705	0.414558	0.435638	0.913521	0.500829	0.109685	0.496954	0.478905	1.32177	0.223458	0.315058	1.21316	0.425818	1.78818	0.798558	0.837743	0.461581
Ranunculin	0.0215799	0.0103898	0.0106803	0.0118965	0.730574	0.165448	0.549808	0.889346	0.677377	0.00682933	0.0145338	0.0077546	0.832247	0.00502777	0.00645696	0.733992	0.813441	0.00594978	1.0626	0.0047636	0.0152137	0.0111447	0.00485347	0.0155787	0.00516927	0.0203605	0.00812512	0.00630138	0.00594952	0.00756297	0.0211483	0.00961473	0.0142486	0.012151	0.83395	0.0141372	0.0150479	0.0165526	0.00143746	1.18214	0.00901719	0.0115637	1.1225	0.00547925	0.24231	0.718137	0.81242	0.00586297	1.07717
Reseratrol	0.193465	0.891748	3.3897	0.06307	2.93241	0.380951	1.15963	0.0639324	0.511289	#VALUE!	0.524574	1.01016	4.14263	8.53087	0.952368	0.399472	1.6171	2.70514	1.27329	0.46472	0.986166	1.71932	1.69554	0.493196	0.574451	0.910474	1.79273	3.43234	0.856618	0.50874	0.189596	0.825223	3.34051	0.0644197	3.34735	0.139807	0.321347	1.28977	0.907514	1.85533	2.57627	1.06652	1.59168	7.47102	#VALUE!	0.390843	1.61508	2.66568	1.89541
Resveratrol	0.362143	0.574117	0.643997	0.605872	0.541546	0.817455	0.308933	0.00953864	0.476768	0.00244082	0.119263	0.424493	0.61491	0.00184205	0.00204229	0.00852651	0.543189	0.00465257	0.777712	0.00617426	0.923536	0.656673	0.00682101	0.00367595	0.00781994	0.00657673	0.00304138	0.0025689	0.00158198	0.0155993	0.354901	0.531288	0.859156	0.618837	0.618175	0.525124	0.00176739	0.238743	0.00237005	0.00245963	0.00675671	1.47215	0.0141756	0.00818626	0.0174095	0.00834233	0.542507	0.00458469	0.788376
Riboflavin	0.341169	7.52076	12.0884	0.0531511	11.5522	1.38594	2.09217	0.360634	0.969615	2.18034	2.82893	2.29119	3.25138	0.109102	0.235287	0.865585	3.8001	4.88771	3.67722	5.03384	1.7207	5.27319	2.77785	3.41334	3.83415	2.74572	1.65217	2.89236	3.42041	4.91123	0.334346	6.95971	11.913	0.0542885	13.1868	19.978	9.71985	38.9298	9.71855	11.6518	37.3324	0.463871	4.81117	0.205013	13.8075	0.846889	3.79533	4.81639	5.47389
Riboflavin-5-monophosphate	0.126384	0.0595286	0.044244	0.113417	0.0768821	0.0747786	0.0985905	0.0300341	0.0541606	0.0594579	0.0844152	0.0603109	0.00978524	0.0836952	0.0641458	0.152935	0.12842	0.0722768	0.0555076	0.105431	0.0519118	0.129186	0.196237	0.0464486	0.118429	0.094954	0.0496384	0.0778959	0.0932303	0.0666499	0.123857	0.0705595	0.0294884	0.115844	0.0877609	0.0686488	0.0836451	0.0931364	0.0369889	0.0504658	0.149545	0.0478634	0.0260468	0.047545	0.0124483	0.149631	0.128259	0.0712223	0.0547221
Ribose	0.124066	0.538779	0.247193	0.762651	0.567978	0.399854	0.450783	0.333018	0.896357	0.715279	0.676907	1.207	0.493071	0.76197	0.840057	0.793983	1.59387	1.13994	1.21717	0.137391	1.02527	0.834718	1.94123	1.52051	0.245545	1.46626	0.785301	1.24445	1.14048	0.208533	0.121585	0.638617	0.164753	0.778971	0.648347	2.66673	1.81745	0.810404	2.22191	1.20518	2.11224	1.32893	3.20993	3.10696	1.29227	0.776833	1.59187	1.12331	1.19995
Ribose 5-phosphate	0.0267193	0.0616505	0.0635213	#VALUE!	0.0704161	0.0494962	0.0962901	0.652063	0.0976758	0.114219	0.054562	0.300643	0.0931386	0.19551	0.142915	0.050188	0.0345082	0.0492359	0.127395	0.0606792	0.070597	0.0772699	0.152961	0.179608	0.181212	0.0609162	0.219326	0.0757985	0.0999246	0.0343468	0.0261849	0.0570514	0.0625995	#VALUE!	0.0803799	0.0374233	0.15922	0.0305342	0.0454829	0.117414	0.15758	0.122969	0.136734	0.208338	0.118527	0.0491039	0.0344649	0.0485175	0.125592
Ribulose 1,5-bisphosphate	0.235661	0.389494	5.37693	0.203571	0.975725	3.61177	4.65733	0.544544	1.67678	5.33993	1.68704	4.1209	4.87521	3.28613	2.75592	1.23161	1.7605	2.13947	3.41391	5.16816	2.43502	4.22162	5.92077	4.68725	4.29802	2.66423	3.79146	8.69373	3.42164	4.04539	0.230947	0.360438	5.29889	0.207927	1.11379	4.99793	9.55367	3.86411	7.82969	7.37267	1.97692	8.09516	6.33322	6.62362	4.41426	1.20501	1.75829	2.10826	3.3656
Ribulose 5 phosphate	0.0178129	1.16435	0.0411614	#VALUE!	0.129223	0.0722422	0.456271	0.0178143	0.130085	0.0401691	0.020527	0.329247	0.150798	0.209596	0.301416	0.136273	0.0806534	0.0504516	0.0776577	0.0392706	0.0336182	0.206091	0.487349	0.154959	0.351948	0.0546124	0.28254	0.407906	0.19158	0.250457	0.0174567	1.07749	0.040564	#VALUE!	0.147508	0.0611662	0.387726	0.185715	0.345858	0.418756	0.0138657	0.125811	0.261335	0.254002	0.129033	0.13333	0.0805522	0.0497155	0.0765589
Ricinoleic Acid	0.0587119	0.0512446	0.0675204	0.907754	0.0522244	0.0804472	0.0804533	0.0504268	0.0639141	0.0452273	0.0409592	0.0518649	0.069316	0.0444481	0.0332351	0.0435908	0.0346175	0.0330775	0.0300989	0.0572481	0.0547649	0.0411189	0.0367498	0.0464986	0.0434176	0.0521732	0.0305717	0.031004	0.0277638	0.0750196	0.0575376	0.0474218	0.0665405	0.101027	0.0596141	0.0699396	0.0321065	0.0667979	0.0370397	0.0426148	0.0492246	0.033463	0.0363651	0.0351169	0.174154	0.0426492	0.0345741	0.0325949	0.0471991
Rosmarinic acid	0.200075	0.0536287	0.102889	0.287704	0.228469	0.165919	0.419357	0.0746026	0.168638	0.176326	0.228017	0.389009	0.0961334	0.176713	0.239137	0.562903	0.196322	0.322325	0.298511	0.174148	0.253459	0.292024	0.101802	0.121018	0.146727	0.353087	0.113474	0.124557	0.198953	0.210672	0.196074	0.0635663	0.0685752	0.293861	0.260797	0.27069	0.27312	0.214242	0.146492	0.179892	0.155869	0.0764914	0.0734548	0.20256	0.012791	0.550744	0.196076	0.317623	0.294287
Rutin	0.0267627	0.0217354	0.00200988	0.0175145	0.0044439	0.0125795	0.080684	0.0131335	0.0759736	0.0389026	0.0170006	0.125433	0.0136413	0.04084	0.0503382	0.0945315	0.0918007	0.0647728	0.0915848	0.0125541	0.1503	0.106448	0.00274234	0.149884	0.0356493	0.140384	0.0908277	0.131197	0.162771	0.0963477	0.0262274	0.0257631	0.00133957	0.0178893	0.00507271	0.0451799	0.00563399	0.00865888	0.0391071	0.0145751	0.0483574	0.0576536	0.00393766	0.00271854	0.0573496	0.0924896	0.0916855	0.0638278	0.0902889
S-(-)-Cathinone	5.05035	4.80764	3.00955	92.2179	5.27295	6.71528	3.41001	2.43641	3.45397	3.99928	4.92847	4.84727	3.90769	4.01751	0.762582	5.50396	6.63623	4.9281	2.88635	2.11338	4.59415	5.12195	1.57952	5.11401	3.24215	3.84747	1.64907	1.97509	1.34686	5.67157	4.94934	4.44899	2.96587	10.2632	6.01907	3.32657	1.31578	2.55889	2.91308	3.72965	2.92395	2.13025	1.61059	3.30819	4.90654	5.38508	6.6279	4.8562	4.52619
Saliciin	0.018138	0.144556	0.145156	0.0420746	0.0361376	0.0911238	0.0723155	2.85756	0.0930013	0.148055	0.154553	0.106208	0.200488	0.127469	0.0746911	0.151241	0.144106	0.142605	0.107974	0.284375	0.132344	0.076526	0.0954972	0.103806	0.177323	0.0568216	0.143561	0.169529	0.0568576	0.0539235	0.0177752	0.133772	0.143049	0.042975	0.041251	0.10743	0.290393	0.105721	0.108628	0.144745	0.0441551	0.209464	0.0850645	0.135005	0.0906797	0.147975	0.143925	0.140524	0.106446
Sarcosine	3.30641	19.0684	0.627172	0.619057	16.2512	54.3862	76.362	8.4507	35.5788	113.249	112.101	69.6838	11.4968	0.749548	14.8732	6.35151	20.4704	13.2543	150.274	30.4885	128.2	72.7555	92.7978	110.718	23.3338	160.221	9.10436	19.4277	85.8243	1.44591	3.24028	17.6459	0.618072	0.632305	18.5507	37.2321	429.63	434.713	252.781	43.113	438.381	39.1201	9.09781	13.4389	13.5551	6.21432	20.4447	13.0609	223.697
Scopoletin	0.273331	0.220172	0.377763	2.79473	0.232868	0.343023	0.732488	0.296982	0.476134	0.484086	0.169074	0.344342	0.300916	0.0424021	0.0249475	0.0387185	0.394843	0.122361	0.192028	0.412701	0.14497	0.442282	0.291325	0.331174	0.0315704	0.378547	0.33809	0.0272393	0.0258196	0.53777	0.267864	0.203747	0.372281	0.311034	0.265819	0.783106	0.452511	0.428531	0.465126	0.448741	0.541044	0.464804	0.362069	0.650793	0.74248	0.0378822	0.394347	0.120576	0.301125
Secologanin	0.250493	0.269696	0.110219	0.0165651	1.27179	0.371265	2.00068	0.0132901	0.510311	0.208962	0.252589	0.439947	0.330132	0.639861	0.346043	0.472364	0.815554	1.15048	1.4437	1.5631	0.518707	2.28763	0.508834	0.291232	0.740888	1.12819	0.957176	0.783233	0.268745	0.715724	0.245483	0.249577	0.108619	0.0169196	1.45175	0.679133	2.74623	0.198519	0.608968	#VALUE!	2.14949	0.209293	#VALUE!	3.93934	3.02665	0.462161	0.814531	1.13369	2.14908
Sedanolide	0.169615	0.219252	0.315625	8.58959	0.909252	1.31843	0.567333	0.831356	0.837111	0.851976	0.857386	0.530052	0.999502	1.0099	0.45011	0.369774	0.196378	0.617427	0.664704	0.128694	0.545057	0.392638	0.352624	0.808404	0.149773	0.533154	0.303857	0.308304	0.304899	0.231991	0.166222	0.202896	0.311044	0.95596	1.03791	8.99095	1.08622	3.40037	5.02586	6.76174	3.54717	2.55147	8.53982	2.83895	4.07147	0.361787	0.196132	0.608418	1.04235
Senkyunolide A	0.073731	0.19389	0.168736	0.34533	0.340645	0.320527	0.00620528	0.048909	0.262289	0.334875	0.750669	0.252766	0.354303	0.182826	0.149697	0.276595	0.361652	0.358868	0.557479	0.0949884	0.824215	0.519795	0.281722	0.41294	0.339386	0.323685	0.204117	0.235781	0.246709	0.0819605	0.0722564	0.179425	0.22511	0.35272	0.388846	0.300454	0.39779	0.434928	0.00401108	0.275821	0.336648	0.327289	0.243684	0.232126	0.250762	0.27062	0.361198	0.353632	0.565123
Serine	2.27219	20.5442	14.9144	1.27461	12.5341	35.6555	70.9	50.7119	28.1749	27.1354	12.2393	71.2274	29.6509	41.3736	85.5118	8.33872	14.4752	17.6202	22.4159	60.2418	11.3526	48.2979	61.493	28.5538	11.7914	19.8951	36.8189	71.4715	62.3783	11.4542	2.22675	19.0116	14.6979	1.30189	14.3077	42.3714	233.259	39.6276	71.1807	52.076	76.6496	61.0227	56.9511	115.511	58.0012	8.1586	14.4571	17.3631	22.0988
Serotonin	0.11064	1.30238	0.82162	0.0391381	0.516062	1.42514	2.15177	2.33008	1.42992	1.15744	0.542108	2.29621	1.1398	2.53865	2.59624	0.377509	0.442623	0.450838	1.53874	7.57714	0.469845	2.14011	2.00912	1.02397	2.86703	0.573353	1.46825	1.94298	2.00798	1.18133	0.108427	1.20522	0.809696	0.0399757	0.589084	2.83614	11.8302	1.3901	4.06073	4.97199	2.84125	7.93256	5.17286	4.67841	3.94843	0.369354	0.442068	0.44426	1.51697
Shikimic acid	2.02361	2.9823	2.95969	2.98276	1.62112	1.46345	2.2862	0.769939	3.1526	1.44825	0.885817	1.71861	2.30343	1.5085	1.74684	1.69473	2.24103	1.80724	3.72746	0.518189	2.64318	1.47985	0.0615767	1.73047	2.08869	1.62304	1.66186	3.02552	1.47014	1.20513	1.98314	3.53493	1.97262	3.0466	1.85051	3.5226	1.3556	3.31279	1.46152	2.44696	0.0076108	4.46233	1.52893	1.7492	2.46448	1.65813	2.23822	1.78087	3.67472
Shogaol	0.053321	0.0415078	0.0467176	0.621066	0.0432465	3.28698	0.0550274	0.0227666	0.0602144	0.0373069	0.0438865	0.0424257	0.133196	0.0433949	0.0251484	0.0363554	0.0324062	0.0322131	0.029123	0.0354272	0.0320354	0.0405369	0.0240299	0.0272312	0.0300843	0.0471448	0.0282021	0.0252141	0.0206662	0.151359	0.0522546	0.0384113	0.0460396	0.0691203	0.0493659	1.16266	0.0214166	0.0970833	0.603599	0.687618	0.0273719	0.023644	0.025612	0.0320501	0.246247	0.0355701	0.0323655	0.0317431	0.0456688
sinapoyltartronic acid	0.00046082	0.000713568	0.000602466	0.00254263	0.000666162	0.00673226	0.000407308	0.000811046	0.0011232	0.00052416	0.00106626	0.00443551	0.000667707	0.000410553	0.000876673	0.017602	0.0226011	0.00203991	0.000900708	0.00631768	0.000847495	0.026371	0.0133828	0.00898889	0.0855549	0.00622943	0.00303382	0.00876947	0.00628861	0.0477102	0.000451604	0.000660336	0.00080375	0.00259704	0.000760424	0.00107515	0.00703919	0.00106223	0.000842553	0.000867301	0.00577086	0.00305888	0.00358931	0.0134641	0.00604424	0.0172218	0.0225728	0.00201015	0.000913059
Sodium-3-methyl-2-oxobutyrate	0.00263886	0.00108208	0.00194587	0.00450011	0.0018562	0.00276943	0.000318438	0.0017991	0.00140394	0.00102964	0.000511309	#VALUE!	0.00417718	0.0097402	0.00489614	#VALUE!	0.00456621	0.0029786	0.00329568	0.000705987	0.00214079	#VALUE!	0.00137108	0.00390226	0.0025436	0.00117385	0.0013101	#VALUE!	#VALUE!	0.00349955	0.00258608	0.00128259	0.00129692	0.00459641	0.00211885	0.00153078	0.000947681	0.0064303	0.00385139	0.000433146	0.00111378	0.00188972	#VALUE!	0.00135833	0.00448533	#VALUE!	0.00456048	0.00293514	0.00324905
Sorbic acid	2.25589	1.6065	1.21744	22.5357	1.79806	2.15168	1.12599	0.764939	1.28593	2.64336	1.58001	1.48551	2.14266	2.18922	0.971756	2.59693	6.73671	1.92734	1.0355	0.988327	3.48491	3.39328	0.525057	1.90466	0.751765	2.01001	4.6345	1.03095	0.454614	2.45666	2.21077	1.48666	1.19977	2.50806	2.05249	0.88924	0.325336	1.30517	0.991032	1.27589	0.614291	1.93096	0.969694	1.00753	1.72897	2.54084	6.72825	1.89922	1.6238
Spermidine	0.786217	76.2169	0.378516	0.180285	3.3024	229.386	13.8437	53.1355	95.6538	311.659	307.601	42.1591	3.05569	0.153901	5.54949	19.5357	148.628	244.764	327.395	3.28839	285.645	390.332	106.553	671.516	1.01135	106.424	1.13372	1.1132	380.097	0.689563	0.770493	70.5311	0.373024	0.184143	3.76969	2.97519	131.87	519.34	911.82	1058.27	614.804	293.968	0.832303	2.18707	1.24635	19.1137	148.442	241.193	487.358
Spermine	1.8973	1.80006	0.373347	26.466	3.08771	1.69829	7.33062	0.501114	3.50866	2.17826	1.3987	4.40047	0.705354	1.84989	1.39512	7.85228	4.61885	4.81298	4.49817	0.536424	2.95731	4.60677	4.50582	3.93681	0.396593	6.36322	2.03079	4.86533	5.28958	0.211727	1.85936	1.66578	0.367928	2.94548	3.52462	3.89084	3.46125	0.268134	1.97428	3.66441	1.91545	1.37821	0.662553	3.5514	5.9969	7.68268	4.61305	4.74276	7.05374
Sphingosine	0.0637171	1.82562	0.259929	0.928353	0.314548	0.114487	4.00698	0.0297759	0.213489	0.543994	0.054631	0.571923	0.232454	0.643969	1.02307	0.0461409	0.230614	0.247433	0.205967	0.928353	0.339173	1.98115	1.62827	0.331214	0.585735	0.181573	0.357949	0.564737	0.7422	0.170879	0.0624428	1.68943	0.256157	#VALUE!	0.359056	0.124007	0.998525	0.466543	0.296314	1.84594	0.459491	0.206436	0.362669	0.248166	0.208949	0.0451442	0.230325	0.243823	0.306602
Sphingosine-1-phosphate	0.092353	0.138925	0.00517089	0.0289353	0.0141371	0.0137853	0.0706175	0.00142582	0.00719908	0.0166312	0.0992353	0.048135	0.902359	0.00756373	0.0447431	0.923532	0.00932213	0.00835663	0.0193885	0.2984	0.0259694	#VALUE!	0.0156752	#VALUE!	0.0125361	0.0072284	0.00746473	0.00963098	0.00731823	#VALUE!	#VALUE!	#VALUE!	0.00509586	#VALUE!	0.0161375	0.00846757	0.0215848	0.00616845	0.0132419	0.00613235	#VALUE!	0.00659585	0.0162628	0.00814964	0.00910492	#VALUE!	0.00931043	0.00823471	0.0288616
Stearic acid	0.0527522	0.0541234	0.0431788	0.0864067	0.0696658	0.0791028	0.0294992	0.119929	0.057433	0.051804	0.120943	0.0497573	0.091047	0.0376054	0.0506159	0.0357538	0.0559937	0.069408	0.0606942	0.0290694	0.0609328	0.0586626	0.0252321	0.0937125	0.0495001	0.0235668	0.0391172	0.0251739	0.0278984	0.0235679	0.0516972	0.0500858	0.0576048	0.0882558	0.0795235	0.0800082	0.0717	0.0494526	0.0816269	0.0740945	0.102259	0.117744	0.0507643	0.0991348	0.0972966	0.0349816	0.0559235	0.0683954	0.0615265
Stearidonic acid	0.138218	0.402144	0.443245	2.19395	0.115495	0.621945	0.718929	0.271381	0.120466	0.122739	0.571348	0.641803	0.074965	0.580238	0.50766	0.157943	0.191057	0.212892	0.514238	0.660801	0.161514	0.154348	0.508798	0.144615	0.625365	0.949423	0.516562	0.0549974	0.0523887	0.776097	0.135453	0.372144	0.436812	0.244171	0.131837	0.830611	0.519566	0.549561	0.519517	0.0571677	0.0470206	0.508341	0.654738	0.781111	0.759993	0.154531	0.190817	0.209786	0.806395
Succinic acid	0.163146	0.0668889	62.6962	0.450936	0.440595	0.0922815	0.0558705	0.106341	0.195463	98.7507	0.167559	0.201999	0.117461	0.248485	0.196283	0.208953	0.194717	0.143095	0.0590228	0.447783	0.634468	183.492	0.426626	0.105784	0.309957	0.261466	0.128625	0.0508834	0.0705605	0.315328	0.159883	0.0792837	41.7868	0.460586	0.502939	0.208416	0.243753	0.125188	0.114224	92.1477	0.199194	0.152207	0.169401	0.248421	0.139899	0.204439	0.194473	0.141007	0.0581876
Succinimide	0.0397545	0.208623	0.580883	5.05217	0.245368	0.474563	0.0272641	0.140328	0.0267906	0.179734	0.284593	0.0291663	0.142146	0.216461	0.108765	0.03161	0.185153	0.180422	0.220188	0.136125	0.160934	0.0330038	0.0128907	0.283139	0.106203	0.187455	0.100346	0.13752	0.0419346	0.0624575	0.0389594	0.19306	0.572453	0.562271	0.280088	0.755194	0.0766822	2.82091	0.798085	0.641882	7.23623	0.788575	0.662932	0.155408	1.45007	0.0309273	0.184921	0.177789	0.345285
Syringaldehyde	13.5401	186.219	123.168	0.305252	342.304	81.8369	310.676	27.9504	265.606	288.679	99.0691	286.929	355.576	43.2812	280.844	16.641	253.894	235.381	209.214	427.413	152.834	296.562	247.601	181.653	311.793	172.651	200.746	293.057	198.406	282.391	13.2693	172.327	121.381	0.311784	390.74	38.2924	216.448	130.436	162.149	83.5568	130.888	67.2088	148.564	302.632	140.492	16.2815	253.576	231.947	311.435
Syringic acid	0.029673	0.541788	2.85098	0.0331299	1.2063	0.539916	0.251745	0.183928	#VALUE!	0.5407	0.617079	1.45348	2.28596	0.506314	1.83901	0.595872	0.0532754	0.73376	0.636822	0.63328	1.6569	0.485604	0.479378	1.91629	0.890807	0.308078	0.545617	0.40362	0.189772	0.204029	0.0290796	0.501371	2.80962	0.0338389	1.37699	1.58029	0.428401	1.42875	0.632541	0.385518	0.640676	0.0834814	1.21834	0.186242	11.3842	0.583001	0.0532085	0.723054	0.94797
Tabersonine	0.0240906	0.156045	0.0364379	0.00882202	0.0953866	0.174123	0.435076	1.04052	0.205534	0.0627558	0.0163945	0.298771	0.0360697	0.0555296	0.321507	0.0216232	0.161237	0.0451383	0.0940073	0.723123	0.0527475	0.813119	0.329563	0.0425288	0.728246	0.127755	0.114171	0.255286	0.154909	0.370006	0.0236088	0.144404	0.0359091	0.00901081	0.108884	0.0450785	1.11395	0.186712	0.115598	0.049332	0.0495642	0.0522022	0.107046	0.0342239	0.0180108	0.0211562	0.161035	0.0444797	0.0926771
Tangeritin	0.092353	0.0137797	0.00434521	0.028752	0.22835	0.078352	0.09253	0.128491	0.18395	0.18395	0.072835	0.082953	0.092385	0.98235	0.0323	0.189353	0.38926	0.098352	0.28493	0.00566323	0.09236	0.08235	0.0131092	0.023862	0.082353	0.18396	0.00608575	0.08235	0.02353	0.98235	0.08235	0.0127517	0.00428215	0.02352	0.09826	0.19385	0.2935	0.063725	0.0823532	#VALUE!	0.07235	0.09235	0.02935	0.092835	0.0982352	0.18352	0.02352	0.052637	0.07835
Tetrandrine	0.0624502	#VALUE!	0.169239	0.0274852	0.126953	#VALUE!	0.0306126	0.00470135	0.0776836	#VALUE!	0.0289929	0.103177	#VALUE!	0.0767149	0.0435403	0.0158832	0.0710001	0.0653542	#VALUE!	0.0320371	0.0143048	0.0331984	0.0318283	0.0185135	0.0577312	0.0470362	0.050582	0.0481796	0.0406706	0.0453706	0.0612012	0.0234234	0.166783	0.0280734	0.144917	0.113544	0.0307216	0.0539414	0.0382949	0.071258	0.0558882	0.00865399	0.0786496	0.131098	0.074952	0.0155402	0.070911	0.0644006	0.073626
Thapsate	0.0188222	0.0459427	0.00169645	0.0218242	0.0109756	0.0100442	0.00430122	0.00183181	0.019836	0.06081	0.0211498	0.0282487	0.00172246	0.00949914	0.0107828	0.00237336	0.0256186	0.0939378	0.0583211	0.00120017	0.012293	0.0744663	0.00950743	0.0716442	0.0184926	0.00866835	0.00790039	0.012368	0.0108392	0.0046503	0.0184458	0.0425153	0.00226323	0.0222913	0.0125287	0.00265977	0.00341898	0.0035444	0.0156007	0.00252258	0.0727648	0.139558	0.0135763	0.00206989	0.00380594	0.0023221	0.0255864	0.0925673	0.0591208
Thiamine hydrochloride	#VALUE!	0.0331137	0.0303128	#VALUE!	#VALUE!	0.0214675	0.0708516	0.128199	0.0260115	0.0129248	#VALUE!	0.0562267	#VALUE!	0.0675365	0.044027	#VALUE!	0.0115227	0.0410332	0.0130423	#VALUE!	#VALUE!	0.0132669	0.030534	0.0653028	#VALUE!	#VALUE!	#VALUE!	0.0491348	#VALUE!	0.0342461	#VALUE!	0.0306434	0.0298729	#VALUE!	#VALUE!	#VALUE!	0.130994	#VALUE!	0.0758678	0.0281403	0.0136823	0.014349	0.0545699	0.0923458	0.033426	#VALUE!	0.0115082	0.0404345	0.0128578
Threonine	0.489245	1.21477	0.834878	0.216141	1.51037	287.313	149.974	40.8361	410.728	362.051	396.186	97.1852	1.25615	0.311375	#VALUE!	0.108875	3.29237	1.79123	432.272	212.278	231.226	202.795	421.181	547.8	81.0968	270.322	1.69561	4.59047	490.058	0.687541	0.479461	1.12415	0.822764	0.220766	1.72409	0.611026	537.858	308.701	291.252	0.733722	#VALUE!	0.839171	1.44748	1.91678	3.35985	0.106523	3.28823	1.7651	643.479
Thymidine	0.018209	0.160228	0.0459166	0.00644723	0.0475479	0.0844101	0.315295	0.0229445	0.0572268	0.167864	0.0226995	0.162567	0.15595	0.1628	0.370954	0.0234461	0.0489453	0.0412086	0.0983572	#VALUE!	0.0431893	0.153111	0.176497	0.0663571	0.113207	0.0549026	0.110834	0.194072	0.123817	0.052927	0.0178448	0.148275	0.0452504	0.00658521	0.0542759	0.0253903	0.178845	0.085831	0.118137	0.0648648	0.0515025	0.075157	0.104274	0.113032	0.0616171	0.0229396	0.0488839	0.0406074	0.146414
Toxopyrimidine	0.802404	2.87932	1.3982	94.2826	4.42795	6.17214	3.70849	0.653663	2.52722	0.983765	3.98367	2.02923	0.978555	2.20976	0.304711	3.59229	3.54509	3.79726	3.03708	2.76317	2.88101	9.12496	2.11206	2.99353	6.54135	3.89348	1.60872	1.45742	1.33623	11.1721	0.786356	2.66453	1.37791	10.493	5.05451	3.19411	1.9973	1.02556	0.645921	0.60202	2.24881	0.383208	1.05484	3.27926	0.855764	3.51469	3.54064	3.74186	4.76255
Trans zeatin glucoside	0.00890684	0.0210241	0.0303119	#VALUE!	0.0470117	0.0110129	0.326335	0.0235274	0.078033	0.0258629	0.0204729	0.224893	0.0434452	0.0445025	0.087151	0.0867953	0.0691876	0.0512919	0.182814	0.0263424	0.058418	0.225537	0.0611288	0.209215	0.0295827	0.0555856	0.198131	0.0818956	0.203455	0.0456863	0.0087287	0.0194557	0.0298719	#VALUE!	0.0536639	0.00976098	0.45772	0.033314	0.0383316	0.193393	#VALUE!	0.0717424	0.0109145	0.382107	0.105937	0.0849206	0.0691008	0.0505436	0.180227
Trans-4-hydroxyl-L-proline	0.470487	22.1808	0.81722	1.28124	29.289	31.514	16.4512	6.84943	124.615	30.7258	47.1995	18.4957	30.5745	0.723628	38.0531	8.05788	32.7752	48.3651	43.2934	37.7696	21.2111	28.9051	95.3677	184.352	15.0259	25.598	1.79894	1.89171	234.603	0.823501	0.461077	20.5262	0.805363	1.30866	33.4334	19.4242	25.7829	#VALUE!	#VALUE!	6.98492	3.70352	0.758152	1.32195	10.7763	9.52781	7.88383	32.7341	47.6594	64.4464
Tremetone	3.48295	3.27148	3.97462	53.52	2.9946	4.91615	2.66547	2.84453	3.59555	3.8186	3.36861	2.75407	6.17313	2.93728	0.701242	3.09332	3.25083	2.96221	2.18889	2.29771	3.3098	2.37661	0.939464	2.73611	2.61931	2.05852	1.19219	1.0111	0.734275	5.20335	3.41329	3.02743	3.91693	5.95639	3.41834	3.76387	0.641536	2.43778	2.52854	2.22422	2.48206	1.96732	1.73644	1.83205	3.03234	3.0265	3.24675	2.91899	3.43247
TriMethylamine N-oxide (TMANO)	1.80972	1.57966	3.63374	0.512294	1.79063	2.38871	1.89171	0.21119	2.63694	3.76862	2.07611	3.39064	4.47489	0.0806608	3.08638	0.760787	4.99463	2.36532	2.96237	23.4826	2.62945	2.26398	1.68832	1.72469	13.7946	4.89607	0.67051	1.09942	2.91238	0.880703	1.77352	1.46182	3.58102	0.523257	2.04401	5.28669	2.00322	1.79125	2.42707	1.41278	4.83719	1.81274	2.39763	2.60617	0.641251	0.744354	4.98837	2.33081	4.40977
trimethylglycine	0.757037	0.136655	1.87396	8.10708	0.236638	1.04211	2.20905	0.269582	1.26839	0.843411	0.635719	0.108741	2.52469	1.48205	0.0539708	0.779637	0.606022	1.32487	0.551492	0.374446	0.506487	1.1329	1.01509	0.201577	0.550909	1.3356	1.53002	0.909455	0.768547	3.10858	0.741897	0.126461	1.84676	0.902261	0.270122	0.673737	0.566021	0.131777	0.314973	0.209007	0.47565	1.50788	0.351343	1.75888	0.329824	0.762797	0.605262	1.30554	0.864814
Tropinone	0.230336	0.939307	3.38575	0.250345	1.15756	1.49908	1.80981	0.0757331	2.7342	2.67	1.84606	2.59172	2.73223	2.97893	1.12062	0.224736	2.22797	1.26003	3.28016	6.79979	0.881825	0.949136	1.86588	1.62662	3.98378	0.749754	1.22982	3.82719	1.33747	8.39132	0.225729	0.869234	3.33663	0.255702	1.32135	1.98896	1.66262	0.860056	1.95425	1.3999	9.80137	1.88351	1.92385	3.40094	11.1729	0.219882	2.22518	1.24165	4.88283
Tryptamine	0.222475	1.53039	4.17094	0.255839	1.88866	0.924351	1.64886	0.254451	2.44512	3.21986	1.55976	1.82299	1.19785	1.86008	5.19724	0.418807	4.25026	2.90631	0.991702	2.17175	2.59078	2.48179	1.75073	2.38801	2.09167	1.36608	1.92901	1.18686	1.90303	1.12852	0.218025	1.41622	4.11042	0.261314	2.15591	2.21409	2.78827	3.1939	1.87168	2.56074	1.12046	4.13169	1.38057	0.62764	2.67524	0.409761	4.24493	2.86391	1.47624
Tyramine	14.2484	74.0849	81.1035	5.31067	472.656	40.0614	424.69	12.8357	210.706	450.666	260.995	299.894	62.8357	271.711	167.659	40.2453	304.41	243.614	173.788	115.315	327.964	335.578	131.84	196.608	72.2901	342.127	161.248	149.199	137.644	141.97	13.9634	68.5582	79.9268	5.42432	539.537	254.233	260.294	144.483	300.129	546.647	285.944	99.6372	140.054	448.588	344.942	39.376	304.028	240.06	258.7
Tyrosine	0.120999	1.05014	0.207236	0.237407	1.59853	1.0695	0.648247	0.0352687	1.04426	0.959263	0.533018	0.892009	0.398788	0.0421846	0.69653	0.448881	2.44751	1.45486	1.71485	12.6757	2.18457	1.67952	1.50286	1.74358	6.13207	4.1804	0.504331	0.498276	1.47704	0.635802	0.118579	0.971797	0.204229	0.242488	1.82472	3.04362	1.15936	0.478149	1.20846	1.04787	1.86793	0.528146	1.22868	0.568161	0.778206	0.439185	2.44444	1.43363	2.55272
Tyrosol	0.227874	0.178933	0.198949	2.48809	0.159499	0.217113	0.205691	0.0868981	0.218017	0.144209	0.141767	0.149321	0.0712475	0.0550017	0.118802	0.125112	0.124108	0.0358463	0.11736	0.0447178	0.1237	0.149013	0.102139	0.107771	0.0395687	0.202461	0.10302	0.117988	0.097375	0.182729	0.223317	0.165585	0.196061	0.276907	0.182069	0.178163	0.104635	0.119758	0.0980141	0.0444621	0.129047	0.0912745	0.0898592	0.161504	0.169757	0.122409	0.123952	0.0353233	0.184037
Uracil	0.08419	2.90462	0.424691	0.0302446	8.33666	2.35582	5.56292	0.548473	5.12032	4.59417	5.37736	7.67747	4.42525	1.28983	7.04375	0.819655	5.74592	5.82385	6.92468	6.71073	5.3954	5.95705	7.51681	3.68977	3.01762	6.20039	5.01069	6.02784	6.07332	0.813511	0.0825062	2.68793	0.418529	0.0308919	9.5163	17.1783	6.4953	7.823	8.42974	8.45371	9.25015	9.33682	6.89045	7.25625	12.6736	0.80195	5.73871	5.73888	10.308
Uridine	13.2899	103.273	96.5616	6.38104	460.401	0.171255	184.928	7.57178	124.396	200.598	145.579	221.206	17.9751	105.487	99.2687	57.23	275.476	394.675	286.864	27.9445	239.543	337.963	236.193	227.601	72.8706	260.363	141.202	226.208	258.554	78.5895	13.0241	95.5693	95.1605	6.51759	525.548	333.058	378.125	247.91	145.804	293.391	426.084	322.065	146.719	625.083	319.404	55.9938	275.131	388.917	427.024
Valine	70.9409	862.52	31.7379	1.00558	2200.6	1752.21	3454.03	274.589	1886.26	2269.19	2228.97	1974.33	3150.01	3.15019	2386.91	297.008	2384.37	1802.05	1877.38	2611.89	1601.13	4433.92	3143.97	986.893	2023.14	2701.58	1898.74	2615.28	2772.08	#VALUE!	69.5221	798.176	31.2774	1.0271	2511.98	4254.5	3736.24	3047.67	2295.43	1803.17	3204.42	917.192	982.653	5474.98	2479.87	290.592	2381.38	1775.76	2794.66
Vanillic acid	0.021629	0.0166518	0.00697151	0.0117742	0.0293201	0.013857	0.0256886	0.0071319	0.0185002	0.0188373	0.0236476	0.0337064	0.0117592	0.0323265	0.0269301	0.0365348	0.0122415	0.050339	0.0244509	0.0184295	0.0241354	0.0454652	0.0294549	0.00722584	0.011798	0.0318558	0.0131733	0.00754409	0.0236883	0.0129551	0.0211964	0.0197374	0.00464648	0.0120261	0.0334689	0.00833138	0.0307365	0.00987369	0.0130493	0.0140189	0.0131784	0.00761032	0.011852	0.023714	0.0185856	0.0357456	0.0122261	0.0496045	0.0241049
Vanillin	0.056698	0.302391	1.0991	0.0163953	0.566557	1.06796	0.119349	0.264765	2.9822	2.35183	0.348254	3.00821	1.42609	3.94059	1.27993	0.0876911	0.502149	0.220212	0.431194	4.97524	2.05622	1.74813	#VALUE!	3.00056	3.15239	2.51478	2.88831	1.31764	2.44864	3.99445	0.0555641	0.279833	1.08315	0.0167462	0.646725	1.48544	0.910877	0.282439	0.434496	0.427182	0.220983	1.96962	0.34326	0.943175	1.19228	0.085797	0.501519	0.216999	0.641873
Vanillyl mandelic acid	0.298613	0.264525	0.391909	4.62982	0.304948	0.329262	0.23481	0.265718	0.445424	0.201867	0.16392	0.18093	0.29411	0.313055	0.149983	0.208378	0.166187	0.15401	0.199346	0.19883	1.21792	0.220986	0.246832	0.23172	0.0262147	0.0445305	0.181347	0.133735	0.112302	0.337694	0.292641	0.244792	0.386221	0.515266	0.348098	4.54293	0.219906	0.623918	0.476523	0.381541	3.29247	0.298396	0.680073	0.399766	0.40627	0.203877	0.165979	0.151763	0.312602
Vincamine	#VALUE!	0.14698	0.0350161	0.00873589	#VALUE!	0.0288633	0.0267267	0.130531	#VALUE!	0.0592029	0.00800934	0.0328327	#VALUE!	0.0474169	0.0249333	0.0226268	#VALUE!	0.072218	0.0118598	0.0517617	#VALUE!	#VALUE!	0.0867539	#VALUE!	#VALUE!	0.0160681	#VALUE!	#VALUE!	#VALUE!	0.0378945	#VALUE!	0.136015	0.0345079	0.00892284	#VALUE!	0.0106132	#VALUE!	0.0414773	0.0108834	0.0760369	0.0181639	0.020418	0.00561702	0.0772654	#VALUE!	0.022138	#VALUE!	0.0711643	0.011692
Vincristine	#VALUE!	0.0386615	0.0601169	#VALUE!	0.0681031	0.0354655	0.0409771	0.00902838	0.0551465	0.112502	#VALUE!	0.0133947	0.157176	0.0749759	0.0957652	0.0158934	0.0337954	0.169812	0.188231	0.213192	0.0333645	0.0224057	0.142808	0.10339	0.0282209	0.0179909	0.0191803	0.0307061	0.136451	0.064483	#VALUE!	0.0357773	0.0592447	#VALUE!	0.0777397	0.0437369	0.0340004	0.029392	0.0320692	0.108807	0.0808444	0.101686	0.220243	0.128207	0.0660653	0.0155501	0.033753	0.167335	0.2802
Vincristine sulfate	#VALUE!	#VALUE!	#VALUE!	0.00882192	0.0211929	0.0193558	0.0849614	0.0105469	0.0117252	0.0349678	0.00963848	0.0142805	0.00980708	0.0899547	0.0668261	#VALUE!	0.0211529	#VALUE!	0.0108509	#VALUE!	0.041638	0.0247828	#VALUE!	#VALUE!	0.0117912	0.0177304	0.0127572	#VALUE!	0.0215644	0.073091	#VALUE!	#VALUE!	#VALUE!	0.00901071	0.0241917	#VALUE!	0.0272489	0.040051	0.0535162	#VALUE!	0.0615093	0.0430501	#VALUE!	0.201044	0.0923822	#VALUE!	0.0211263	#VALUE!	0.0106974
Vindoline	#VALUE!	0.062204	0.211318	#VALUE!	0.183146	0.137492	0.202659	0.013956	0.0490917	0.0427802	0.0913127	0.166493	0.269665	0.167603	0.197098	0.0296378	0.198189	0.496106	0.161032	0.0734291	0.109487	0.0550803	0.0435094	0.075918	0.0787555	0.0912276	0.117265	0.392104	0.0985518	0.198861	#VALUE!	0.0575636	0.208252	#VALUE!	0.209061	0.0601853	0.0647062	0.0479502	0.0805394	0.1067	0.239223	0.171015	0.954126	0.369967	0.141338	0.0289977	0.19794	0.488868	0.239712
Vitexin	0.00639309	0.0120137	0.00933963	0.00269678	0.00645521	0.00386223	0.00179834	0.00475589	0.00349211	0.00166837	0.00130347	0.00456656	0.00726969	0.00683215	0.00530935	0.00366022	0.00532998	0.00229004	0.00259	0.00227778	0.00445158	0.00162907	0.00685397	0.00403451	0.0132597	0.00325189	0.00747451	0.00851637	0.00262322	0.00356321	0.00626523	0.0142399	0.00622482	0.00275449	0.00736862	0.00425276	0.0010125	0.00253548	0.00521941	0.00255922	0.00182033	0.0039216	0.00339499	0.00465542	0.0105079	0.00358116	0.00532329	0.00225663	0.00255336
Xanthine	0.0189315	0.0248026	0.0492637	0.0211516	0.0413385	#VALUE!	0.0445446	0.0235022	0.0144188	0.0309655	0.00426754	0.0205386	0.0451019	0.0370417	0.0285386	0.298338	0.130327	0.125492	0.220403	0.0169766	0.012816	0.0585929	0.106466	0.0157762	0.0714309	0.0428836	0.0826056	0.0267665	0.0155686	0.0101676	0.0185529	0.0293987	0.032834	0.0216042	0.0471878	0.00224211	0.0101831	0.00294052	0.00781272	0.00330414	0.0491004	0.0182973	0.00774531	0.0472357	0.00649911	0.291894	0.130164	0.123661	0.217284
Xanthophyll	0.0203986	0.000947808	0.0170264	0.0248828	0.043008	0.0613522	0.0424177	0.0594218	0.038722	0.0420433	0.0306542	0.0332288	0.0249028	0.043694	0.0355817	0.0574739	0.0335415	0.0348517	0.0484643	0.0102476	0.0263086	0.0223751	0.00844913	0.0545382	0.0209442	0.0214283	0.0287794	0.0431842	0.0421812	0.0436062	0.0199906	0.00112344	0.011348	0.0254153	0.0490937	0.0452618	0.0582273	0.0255372	0.0426108	0.0179386	0.00114588	0.00211628	0.0310523	0.0274203	0.0359654	0.0562324	0.0334994	0.0343433	0.0477785
Xanthosine	0.156093	0.16292	0.0762193	0.172308	0.167011	0.145021	0.0597014	0.0467764	0.0564774	0.0879808	0.105615	0.225199	0.0903189	0.111004	0.142453	0.181148	0.111646	0.410327	0.335531	0.118487	0.0975584	0.145994	0.0100341	0.0452779	0.0918839	0.0935109	0.0484012	0.032675	0.0887959	0.10075	0.152971	0.19311	0.0507998	0.175996	0.190643	0.117322	0.255832	0.0671448	0.0923497	0.245644	0.00901254	0.492631	0.635843	0.784104	0.554761	0.177235	0.111506	0.40434	0.330783
Zeatin	7.63138	21.9095	36.8505	0.21129	37.7841	6.85683	13.0705	0.783039	10.4472	9.51302	8.68725	13.0603	4.08348	30.4208	10.1246	2.77163	15.9753	14.8537	7.93917	18.5398	15.5829	24.0043	9.04889	6.60802	14.2989	8.70085	5.55372	6.95626	6.54756	20.2014	7.47875	20.275	36.3158	0.215811	43.1305	77.0152	41.9627	19.7354	53.1069	34.5355	39.4895	49.796	35.5778	92.445	161.992	2.71177	15.9553	14.637	11.8182
Zeatin riboside	0.19385	0.241145	#VALUE!	#VALUE!	0.0611882	0.0607388	0.114948	0.0126614	0.0686099	0.0887391	0.0348665	0.194661	0.129726	0.0179815	0.161219	0.0211686	0.0488084	0.202146	0.124244	0.568934	0.0953166	0.088917	0.106846	0.117794	0.345041	0.156295	0.0638997	0.0103396	0.0852303	0.08253	0.193853	0.223156	0.2352	0.36285	0.0698463	0.126668	0.0350856	0.0467693	0.261582	0.102907	0.120125	0.0793422	0.14088	0.130414	0.0785095	0.0207114	0.0487472	0.199197	0.184949
Linoleic acid	0.0706106	0.117339	0.316252	0.0263993	0.140308	0.157038	0.188159	0.156262	0.235302	0.186175	0.107154	0.145584	0.115673	0.11328	0.0636615	0.112624	0.157381	0.0997531	0.206045	0.167291	0.14154	0.144885	0.210827	0.295196	0.143902	0.153237	0.228738	0.208409	0.28479	0.16357	0.0691984	0.108585	0.311662	0.0269643	0.160162	0.0233143	0.0517685	0.0220379	0.0438708	0.0319285	0.107017	0.144408	0.0211851	0.0834323	0.0862517	0.191055	0.192341	0.188131	0.203695
12-oxo-phytodienoic acid	2.07693	2.95375	2.05245	0.244966	3.45248	1.70076	3.08741	2.58488	1.13655	2.16214	2.459	2.71684	2.9834	1.0942	2.2576	2.09185	2.82272	1.00176	2.35862	2.1339	3.2634	3.56425	3.32965	2.57451	3.97593	3.04276	3.13317	1.87882	2.53983	4.09482	2.53539	2.2436	2.05169	2.25021	1.94101	0.00551347	0.00300805	0.0124	0.00274264	0.0122296	0.318209	0.599131	0.398353	0.376943	0.423722	3.2434	2.81415	2.98715	2.61975
2-phosphoglyceric acid	0.0915226	1.04772	0.0885921	0.0696859	0.234948	0.284041	0.827062	2.20995	0.276429	0.371564	0.158308	0.394009	0.401304	0.875312	2.8665	0.278046	0.429996	0.171897	0.370092	2.02173	0.283895	1.33423	0.81916	0.892834	0.699938	0.286647	0.199837	0.523311	1.43668	0.354289	0.0896921	0.969556	0.0873063	0.0711772	0.268193	0.284549	1.84013	1.26031	1.13072	0.963282	0.165741	0.453979	0.689387	0.846554	0.415985	0.272041	0.429456	0.169389	0.364855
2,5-Dimethylpyrazine	0.857222	0.691211	0.536529	8.48457	0.640919	0.676957	1.02491	0.386071	0.892327	0.786482	0.575322	0.741787	0.636156	0.685814	0.54457	0.719127	0.560892	0.444782	0.454292	1.14903	0.41194	0.547377	0.340391	0.400911	0.8123	0.710005	0.44113	0.41041	0.0139485	1.16633	0.840078	0.639647	0.528742	0.944273	0.731609	0.553843	0.334484	0.392374	0.410292	0.33331	0.670741	0.652906	1.11436	1.66256	1.4272	0.703594	0.560188	0.438293	0.712391
4-hydroxybenzyl alcohol	0.298444	13.2568	3.60428	0.128323	2.86527	2.43117	6.10776	0.576328	3.33266	22.2185	1.41535	8.49738	5.73319	5.90112	8.09103	0.650775	1.63331	1.09137	3.89064	8.52147	2.18386	2.94533	5.89162	4.39884	3.96031	0.937242	5.77058	8.60128	6.37666	2.20658	0.292475	12.2678	3.55197	0.131069	3.27071	1.89873	7.39136	4.8038	6.36936	6.9863	9.88333	7.55357	4.83866	6.66508	5.45442	0.636719	1.63127	1.07544	3.83559
Catechin	0.884688	4.80957	3.90759	0.435091	9.70295	0.934841	1.87049	1.73014	1.15631	7.50961	4.66949	2.90239	13.2673	1.90972	3.87195	0.358871	6.20862	9.41803	2.29609	1.86881	11.8325	8.25188	1.34996	9.13853	1.70702	1.98835	3.16537	1.81971	2.56436	1.20756	0.866994	4.45078	3.85089	0.444402	11.0759	15.007	3.0959	3.45772	4.26753	6.80693	8.28137	13.6744	3.1065	2.99467	5.79829	0.351119	6.20083	9.28062	3.41795
Epicatechin	0.580107	5.035	3.07853	0.256036	9.95161	1.50636	1.95522	1.14576	2.23139	8.85888	4.41098	1.86106	10.2922	1.90067	1.28906	0.439446	6.10536	5.30899	3.86113	1.46884	10.4148	8.73827	3.80541	4.88916	1.47822	1.52814	2.94994	3.43732	1.57697	1.5314	0.568505	4.65939	3.03386	0.261515	11.3598	14.3129	1.92467	3.53995	3.47017	5.9186	7.64152	12.603	3.96146	3.95488	4.74899	0.429954	6.09769	5.23153	5.74766
Fructose 6 phosphate	0.0268293	1.47322	0.108264	0.0502563	0.203078	0.132122	0.854943	0.22307	0.436063	0.504649	0.342608	0.435649	0.257153	0.356213	0.0438939	0.341682	0.307887	0.0652028	1.40706	0.354098	0.142982	0.143104	0.708635	0.623767	0.225538	0.360021	0.190112	0.853496	2.06657	0.308101	0.0262927	1.36331	0.106693	0.0513318	0.231814	0.423109	0.639912	0.221139	0.213089	1.16986	0.135343	1.09659	0.246291	0.30448	0.171329	0.334302	0.307501	0.0642515	1.38715
Gibberellin 1	0.218458	0.923228	0.827313	0.264552	0.262344	0.274048	0.270851	0.209471	0.281665	0.342838	0.541718	0.488661	0.590776	0.293407	0.537557	0.682196	0.0069558	1.0584	1.50454	0.161147	0.362487	0.288741	0.0314562	0.364543	0.514042	0.343029	0.275951	0.360038	0.234862	0.241071	0.214089	1.09431	0.551401	0.270213	0.299465	0.330954	0.300715	0.242627	0.290386	0.297286	1.29383	0.194466	1.44076	0.98301	1.02382	0.667461	0.00694707	1.04296	1.48325
Guanidine	1.47624	32.0737	10.6968	0.633419	17.2774	6.19765	31.6223	33.5761	12.6283	21.4197	5.74146	33.9655	10.6212	33.617	26.2944	3.57522	7.89876	8.40961	11.7164	666.689	7.03182	35.3816	30.2919	9.51639	273.336	9.07948	13.1097	24.6538	18.5352	148.103	1.44671	29.681	10.5415	0.646974	19.7221	10.7583	34.4764	12.5782	39.9298	22.4369	4.98864	36.9767	16.9535	31.0269	16.7235	3.498	7.88885	8.28692	11.5506
Hypoxanthine	0.012045	0.00834721	0.0110243	0.00681068	0.00585823	0.00532281	0.00404702	0.0091876	0.00666	0.00435161	0.00976252	0.0159705	0.00753074	0.0102952	0.011719	0.0115085	0.0102083	0.00904737	0.00824202	0.00879097	0.00782136	0.00361748	0.0481384	0.0103871	0.00899247	0.0163364	0.0209281	0.0292596	0.00846247	0.0117235	0.0118041	0.00989398	0.00734767	0.00695642	0.00668717	0.009808	0.0100413	0.0212832	0.0132419	0.00820379	0.00696395	0.0147085	0.0136734	0.0119172	0.0135351	0.0112599	0.0101955	0.00891537	0.0081254
IP3	0.00890627	0.576809	0.0313755	0.192835	0.0117532	0.0644047	0.0841919	0.990222	0.0390162	0.0258631	0.0204873	0.0702795	0.109068	#VALUE!	0.0435809	0.0376436	0.13848	0.0205174	0.0391262	#VALUE!	#VALUE!	0.0265339	0.061035	0.0387634	0.0782735	0.0109373	#VALUE!	0.0655145	0.0678352	#VALUE!	0.00872815	0.533779	0.0309202	0.089235	0.0134162	0.0627603	0.0491077	0.0555281	0.151792	0.0690729	#VALUE!	0.0717406	0.0871982	#VALUE!	0.0665836	0.0368305	0.138307	0.0202181	0.0385725
Linolenic acid	0.0264039	4.02298	0.669498	0.98235	0.131237	0.148269	0.550125	0.149675	0.240951	0.615382	0.531275	0.0903638	0.0310275	0.602002	0.733382	0.400494	0.271743	0.860838	0.458344	#VALUE!	0.154878	0.153624	0.0566087	0.087263	0.480805	0.379523	#VALUE!	1.04674	0.0249629	0.179286	0.0258759	3.72287	0.659782	0.063752	0.149807	0.340873	0.304661	0.411312	0.540303	2.6605	0.453222	1.25746	0.596499	1.9303	1.70489	0.391843	0.271402	0.848278	0.451858
MeJA	0.166037	5.73869	2.24977	0.0962615	0.5837	0.700409	2.02361	6.01759	1.13495	1.29488	1.07857	2.23957	12.1699	0.522971	8.6478	0.900739	1.00763	2.08214	0.745434	6.1779	0.473686	2.72103	3.37946	1.24789	3.16725	0.695474	1.26311	3.22077	2.59477	1.05454	0.162716	5.31059	2.21712	0.0983215	0.666294	1.42718	1.92486	2.18442	1.18063	6.28655	1.03013	3.49221	9.39152	4.7589	3.68094	0.881283	1.00637	2.05177	0.734887
Methyl indole acetate	0.0176406	0.352297	0.371903	0.0195675	0.07745	0.152704	0.793818	0.341153	0.283821	0.794481	0.117366	1.43112	0.153415	0.690035	0.231198	0.492229	0.156403	0.0665221	0.357201	5.22075	0.634369	0.327248	1.21891	0.576143	1.6025	0.464952	0.877951	1.52069	0.634641	0.783472	0.0172878	0.326016	0.366506	0.0199862	0.0884091	2.25737	19.5389	1.88824	3.74596	7.26281	4.38652	2.5271	0.319755	8.0657	2.70065	0.481597	0.156207	0.0655515	0.352147
N-acetyl-L-cysteine	0.0267187	1.92023	0.114976	0.0195683	0.680011	0.237421	0.46993	0.0787382	0.371128	0.257753	0.163039	1.22745	0.432263	0.661968	0.773493	0.17574	0.227663	0.242251	0.412357	0.197352	0.375229	0.544244	0.577806	0.250613	0.687358	0.242252	1.15296	0.716791	0.252681	0.471685	0.0261843	1.77698	0.113307	0.019987	0.776233	0.111311	1.78329	0.8117	0.353482	1.01327	0.0817704	1.13554	2.51183	0.664459	0.919437	0.171945	0.227377	0.238717	0.406522
N6-isopentenyladenine	0.00890661	0.901935	0.161978	0.32963	0.136567	0.193209	0.421119	0.0655981	0.324115	0.103927	0.0717051	0.635132	0.329484	0.488529	0.498656	0.087182	0.138262	0.20505	0.417329	0.0956774	0.154017	0.353984	0.603763	0.314739	0.577859	0.164517	0.599129	0.465065	0.374388	0.145732	0.00872848	0.834651	0.159627	#VALUE!	0.155892	0.12358	0.91476	0.293924	0.285639	0.22858	0.0525748	0.182802	0.304901	0.265622	0.158643	0.0852988	0.138088	0.202058	0.411423
Naringin	0.000976763	0.0258691	0.0029319	0.0044835	0.00302345	0.00458514	0.00330106	0.000875562	0.00129862	0.00318482	0.00283904	0.0011746	0.00280043	0.00251409	0.00260936	0.00122526	0.00362228	0.0039195	0.00224942	0.00145393	0.00114426	0.00189903	0.00137107	#VALUE!	0.00252141	0.00352381	0.00232637	0.00121906	0.00222608	0.00183626	0.000957228	0.0306628	0.0019541	0.00457944	0.00345126	0.0044947	0.000972162	0.0110749	0.00430752	0.00268437	0.00355946	0.0052234	0.00386292	0.00187815	0.000877906	0.00119879	0.00361773	0.00386231	0.00221759
Nordihydro guaiaretic acid	0.197274	0.129357	0.182039	0.0740019	0.802267	0.585025	0.881301	0.14903	0.732145	0.865467	0.220666	0.832915	1.44532	0.297538	4.68517	#VALUE!	0.246799	0.746417	0.304803	0.0923564	0.410098	0.276973	2.09333	0.665128	2.27549	1.04851	0.87155	1.50935	1.44853	0.720832	0.193329	0.119707	0.179398	0.0755855	0.915788	0.299158	0.695589	0.324999	0.969758	0.355848	1.03146	0.210594	0.288481	1.49721	0.748918	0.02935	0.246489	0.735527	0.453728
Oleic acid ethyl ester	0.198353	0.133642	0.0901742	0.089285	0.02605	0.038304	0.18585	0.0597445	0.0653311	0.084739	0.0307306	0.13149	0.0368401	0.152332	0.129544	0.0265269	0.0240599	0.0307405	0.11326	0.146668	0.0231291	0.0721232	0.0772969	0.0650126	0.294486	0.103967	0.0557593	0.114727	0.094166	0.0683947	#VALUE!	0.123672	0.0888655	0.193853	0.0297361	0.125101	0.211135	0.0611543	0.0706801	0.0877479	0.119299	0.0957607	0.0798032	0.0927955	0.0737522	0.0259539	0.0240297	0.030292	0.111657
Oxaloacetic acid	0.0178106	0.0447683	0.0202101	0.18353	0.0825701	0.0307316	0.10507	#VALUE!	0.0761235	0.0836751	0.020487	0.223147	0.0779296	0.0498145	0.319174	0.098253	0.0548466	0.0582833	0.0388868	0.0439147	0.011278	0.138038	0.197543	0.0441255	0.203638	0.0622886	0.0895647	0.177413	0.123089	0.0399252	0.0174544	0.0414286	0.0199168	0.089286	0.0942538	0.049069	0.42595	0.167209	0.143712	0.0700042	0.191028	0.101769	0.0935834	0.0395368	0.082566	0.23532	0.0547778	0.057433	0.0383365
Phosphoenolpyruvic acid	11.8314	59.8686	31.0457	3.61443	76.7911	48.9589	167.071	99.4878	81.3956	125.781	31.8442	176.583	61.1392	136.855	137.527	26.7584	42.1878	44.6294	68.0473	1635.63	46.4565	104.823	131.093	70.2575	1627.97	52.1327	99.4002	144.227	100.329	613.245	11.5948	55.4024	30.5952	3.69178	87.657	58.3103	253.84	71.2625	119.761	129.891	117.808	132.004	130.94	200.253	109.975	26.1805	42.1348	43.9782	67.0844
Ribulose 5-phosphate	0.00802139	0.0986067	0.09381	0.008822	0.0499021	0.0546433	0.0401641	0.221417	0.13972	0.0493066	0.0386538	0.0949303	0.0210811	0.0784574	0.103791	0.064095	0.0759717	0.0688257	0.0375522	0.15132	0.0963563	0.239264	0.148374	0.121655	0.202253	0.137607	0.146289	0.243682	0.110094	0.168855	0.00786096	0.0912507	0.0924485	0.0090108	0.0569633	0.136331	0.0440336	0.105212	0.0245355	0.064397	0.0429295	0.250441	0.122552	0.143	0.236464	0.0627106	0.0758763	0.0678215	0.0370209
Salicin	3.6428	191.41	12.5569	1.19355	22.5279	13.8396	46.3402	154.653	23.2642	39.7549	8.92034	56.9324	23.7517	47.2611	47.9604	7.60988	14.8715	14.5877	24.138	430.555	14.5227	42.9131	52.1231	22.7236	324.183	18.8375	33.4613	51.3647	36.4299	128.242	3.56994	177.131	12.3746	1.21909	25.7156	18.6372	83.9393	28.2177	47.9152	41.2132	33.0492	42.5141	38.853	64.8491	33.7829	7.44551	14.8528	14.3749	23.7964
Salicylic acid	0.267484	0.180819	2.67782	0.141414	0.733381	1.44817	1.85827	0.734816	1.41289	0.77731	0.855918	1.95338	0.867359	2.07325	3.25596	1.06499	1.05721	1.05514	1.21155	0.5517	0.828328	0.892093	1.13911	1.1056	0.92926	1.98355	1.24687	1.09015	0.843942	1.26794	1.26213	1.16733	2.13895	1.14444	0.837154	5.06674	6.40511	4.56318	6.34491	3.63123	2.21458	1.17785	1.2319	5.55914	2.51399	1.0629	1.05702	1.52881	1.19441
Sinapinic acid	0.00036549	0.000550981	0.000687507	0.000669621	0.000765275	0.000939528	0.000437933	0.000598613	0.000516486	0.000424871	0.00109911	0.000612889	0.000534301	0.000342788	0.00104202	0.000444876	0.000566601	0.0005344	0.000694756	0.000390485	0.000542404	0.000592747	0.000411319	0.000885412	0.000576982	0.000459949	0.00064463	0.000355797	0.000451755	0.000577153	0.00035818	0.000509878	0.000917202	0.000683951	0.000873562	0.00321218	0.0011949	0.000832163	0.236283	0.000892637	0.0011905	0.00135353	0.00196633	0.000601416	0.0009307	0.000435267	0.00056589	0.000526603	0.000704282
Sucrose	0.612533	7.09111	0.994953	0.838173	22.8904	7.60716	9.73469	0.539752	5.3221	6.49847	9.42613	11.9217	0.940407	0.63799	12.7756	5.02606	7.64688	18.0086	22.3527	27.5282	10.219	13.5396	32.6284	19.0094	17.0942	21.5158	0.620057	1.90819	16.6078	1.02131	0.600283	6.56212	0.980517	0.85611	26.1294	14.0438	25.3532	5.77392	4.35429	4.30792	5.82916	8.89749	1.23024	16.4114	0.162758	4.9175	7.63728	17.7459	33.2741
Traumatic Acid	0.0681939	0.294902	0.047458	0.297137	0.323039	0.630964	0.0877548	0.0310999	0.164827	0.262304	0.566834	0.220976	0.141995	0.157628	0.209221	0.186051	0.272086	0.326983	0.270965	0.0698739	0.307067	0.305902	0.0923446	0.409528	0.184098	0.117955	0.150761	0.112282	0.123726	0.107254	0.06683	0.272902	0.0633137	0.303496	0.368749	0.126927	0.260761	0.0692921	0.00550237	0.137668	0.0925251	0.253055	0.0585189	0.107745	0.135056	0.182033	0.271744	0.322213	0.27468
Tryptophan	3.57938	22.7178	0.0426334	1.50829	9.47308	24.0808	26.083	0.167558	16.5017	5.55455	20.9123	23.5588	0.288073	12.8241	23.8296	10.3251	15.6475	11.7661	16.495	0.320938	20.8566	50.1868	37.1838	17.7538	27.5128	20.6303	19.7639	25.119	31.8232	17.1725	3.5078	21.023	0.0420146	1.54057	10.8135	15.4663	54.2262	16.129	39.1734	41.2825	4.1521	0.424393	0.912049	58.7082	10.9124	10.1021	15.6279	11.5944	16.2616
Uridine-5-monophosphate	6.0878	0.497562	0.0249333	0.0269959	1.22005	1.21673	0.00870167	0.00962842	0.82918	0.0237741	0.0194413	1.00468	0.705713	0.827435	0.660363	1.32288	1.93512	0.589857	0.0107298	0.84006	1.20168	0.00945047	0.00819462	0.0361153	1.62899	0.910384	0.0166724	0.648863	0.00994831	0.725663	5.96604	0.589762	0.0166179	0.0275736	1.39269	0.294302	0.0374114	0.00834491	0.762044	0.0201362	14.0642	1.2531	1.64106	0.390468	0.00461628	1.29431	1.93269	0.581251	0.0105779
[truncated: 41 more columns]

## Sheet: DEGs of six-comparison groups
triple/WT		FC	log2(FC)	raw.pval	#NAME?
Pst_0 hpi	Melatonin	0.016597	-5.9129	1.0467e-06	5.9802
	Biotin	0.36361	-1.4595	9.6559e-05	4.0152
	Boschnaloside	84.664	6.4037	0.0012121	2.9165
	Piperazine	0.18671	-2.4211	0.0017676	2.7526
	4-Imidazoleacrylic acd	15.686	3.9714	0.0022797	2.6421
	Vitexin	0.27522	-1.8613	0.0024492	2.611
	Ectocarpene	0.061473	-4.0239	0.0024679	2.6077
	Azelaic acid	0.1759	-2.5071	0.0033847	2.4705
	Eleostearic acid	0.18895	-2.4039	0.0037256	2.4288
	Glutamine	312.16	8.2861	0.0040391	2.3937
	Butylphthalide	0.31687	-1.6581	0.0046027	2.337
	Leucocianidol	0.2473	-2.0157	0.0046284	2.3346
	Pyridoxal 5 phosphate	6.0176	2.5892	0.0047845	2.3202
	Palmitylethanolamide	0.24122	-2.0516	0.0054105	2.2668
	Dihydrothymine	0.2224	-2.1688	0.00576	2.2396
	Paradol	0.40392	-1.3078	0.0063095	2.2
	Oleamide	0.21609	-2.2103	0.0064744	2.1888
	Juniperic acid	0.42973	-1.2185	0.0067026	2.1738
	Lysine	178.42	7.4791	0.0074748	2.1264
	DL-Histidine	0.24042	-2.0564	0.0074836	2.1259
	Sinapinic acid	0.43806	-1.1908	0.0077071	2.1131
	DL-Arginine	0.29716	-1.7507	0.0083359	2.079
	Linoleoyl Ethanolamide	2.3446	1.2294	0.0083407	2.0788
	Crotanecine	0.3226	-1.6322	0.010416	1.9823
	Chlorogenic acid	0.21495	-2.2179	0.010417	1.9823
	Nootkatone	0.22022	-2.183	0.010507	1.9785
	N-((4-AMINO-2-METHYL-5-PYRIMIDINYL)METHYL)FORMAMIDE	0.2252	-2.1507	0.010555	1.9766
	Tyrosol	0.23469	-2.0911	0.010555	1.9766
	L-Proline	0.20964	-2.254	0.010901	1.9626
	Vanillyl mandelic acid	0.29271	-1.7725	0.010941	1.9609
	Eriodictyol	5.2684	2.3974	0.011022	1.9577
	Pipecolic acid	0.30774	-1.7002	0.011397	1.9432
	Glycine	0.24592	-2.0237	0.011735	1.9305
	ISOKOBUSONE	0.22107	-2.1774	0.011808	1.9278
	N(1)-acetylspermidine	0.20646	-2.2761	0.011971	1.9219
	agmatine	0.32485	-1.6222	0.012061	1.9186
	4,5-dihydroxy-3,4-bis(hydroxymethyl)-4a,8,8-trimethyl-1,4,4a,5,6,7,8,8a-octahydronaphthalen-1-yl hexanoate	0.22231	-2.1694	0.012282	1.9107
	1,4-Diaminobutane (Putrescine)	5.5688	2.4774	0.012395	1.9068
	Dichloroacetic acid	0.29626	-1.7551	0.012748	1.8946
	9-Oxononanoic acid	0.23395	-2.0957	0.013036	1.8848
	Anisole	0.29606	-1.7561	0.01309	1.8831
	Stearic acid	0.38588	-1.3738	0.013544	1.8682
	Erucamide	0.24212	-2.0462	0.014602	1.8356
	2,3-dihydroxypropyl 12-methyltridecanoate	0.45494	-1.1362	0.015111	1.8207
	Kaempferitrin	0.23459	-2.0918	0.01542	1.8119
	Palmitoleic acid	0.28761	-1.7978	0.015816	1.8009
	Choline	0.22302	-2.1648	0.015987	1.7962
	Resveratrol	0.18733	-2.4164	0.016372	1.7859
	PC	0.019912	-5.6502	0.016669	1.7781
	epi-jasmonic acid	0.25583	-1.9667	0.01685	1.7734
	octadec-9-ynoic acid	0.25784	-1.9555	0.017231	1.7637
	Dipropyl sulfoxide	0.31736	-1.6558	0.017286	1.7623
	Isoquinoline	0.30996	-1.6898	0.017633	1.7537
	Quercetin	0.10605	-3.2372	0.017694	1.7522
	Herniarin	0.3373	-1.5679	0.018212	1.7396
	5-Aminopentanamide	0.26575	-1.9118	0.018601	1.7305
	Afzelin	0.33613	-1.5729	0.018716	1.7278
	3-Hydroxyanthranilic acid	5.7013	2.5113	0.01934	1.7135
	3,5-di-tert-Butyl-4-hydroxybenzaldehyde	0.37564	-1.4126	0.020043	1.698
	Imidazole	0.35101	-1.5104	0.020525	1.6877
	Glucuronic acid	5.0189	2.3274	0.021006	1.6777
	PC(18:3(9Z,12Z,15Z)/18:2(9Z,12Z))	0.15187	-2.7191	0.02312	1.636
	Shogaol	0.35571	-1.4912	0.024828	1.6051
	Pyrimidine	0.33164	-1.5923	0.026209	1.5815
	D-Mannitol	8.0877	3.0157	0.026595	1.5752
	1-Aminocyclopropane-1-carboxylic acid	3.4925	1.8042	0.026787	1.5721
	L-Citrulline	8.0612	3.011	0.026822	1.5715
	Ricinoleic Acid	0.33308	-1.5861	0.027214	1.5652
	Benzaldehyde	0.31335	-1.6741	0.027573	1.5595
	Cyclohexylamine	0.23742	-2.0745	0.028774	1.541
	Anacardic acid	0.10875	-3.2009	0.028785	1.5408
	L-Homocysteine	4.346	2.1197	0.028982	1.5379
	Benzamide	0.35413	-1.4976	0.029223	1.5343
	AMP	2.5237	1.3355	0.03033	1.5181
	5-(3-cyclohexylprop-1-ynyl)nicotinic acid	0.36967	-1.4357	0.031204	1.5058
	Hydroxyprogesterone	0.22919	-2.1254	0.031705	1.4989
	cis-4-Hydroxyl-L-proline	3.0986	1.6316	0.031752	1.4982
	2-Aminophenol	0.29817	-1.7458	0.031807	1.4975
	Shikimic acid	0.39584	-1.337	0.033282	1.4778
	O-ureido-D-serine	0.19015	-2.3948	0.034829	1.4581
	Acetylhistamine	0.48021	-1.0583	0.035254	1.4528
	L-Malic acid	3.3605	1.7487	0.036174	1.4416
	Tremetone	0.37751	-1.4054	0.036348	1.4395
	Spermidine	8.0566	3.0102	0.036448	1.4383
	4-Dodecylbenzenesulfonic acid	0.080843	-3.6287	0.037682	1.4239
	g-Guanidinobutyrate	0.35249	-1.5043	0.040789	1.3895
	2-Amino-3-(1H-imidazol-4-yl)propan-1-ol	0.3733	-1.4216	0.041235	1.3847
	PRPP	0.31824	-1.6518	0.042982	1.3667
	Dihydroorotic acid	0.31016	-1.6889	0.043854	1.358
	(1'R,2'S,3'S,4'S,6'R)-1',3',4',6'-Tetrahydroxy-2'-(hydroxymethyl)-2',4',6'-trimethyl-1',2',3',4'-tetrahydrospiro[cyclopropane-1,5'-inden]-7'(6'H)-one	0.34854	-1.5206	0.044523	1.3514
	Trans-4-hydroxyl-L-proline	2.8014	1.4862	0.044837	1.3484
	Luteolin-7-beta-glucoside	4.9403	2.3046	0.048004	1.3187
	Glutamic acid	10.384	3.3762	0.049646	1.3041
	1-Linoleoyl glycerol	0.32936	-1.6023	0.050642	1.2955
	2'-Deoxyadenosine	2.4203	1.2752	0.051254	1.2903
	4-Methylumbelliferone sulfate	0.45916	-1.1229	0.051593	1.2874
	Artemisic acid	0.29885	-1.7425	0.051822	1.2855
	Leiokinine A	0.42544	-1.233	0.0524	1.2807
	1,4-dihydroxyheptadec-16-en-2-yl acetate	0.43984	-1.1849	0.052968	1.276
	Pyruvic acid	0.27536	-1.8606	0.053373	1.2727
	ATP	2.9683	1.5696	0.053584	1.271
	Ergostane	0.41972	-1.2525	0.053776	1.2694
	Monobutyl phthalate	0.34335	-1.5423	0.05405	1.2672
	3-Methyladenine	0.1116	-3.1636	0.054065	1.2671
	Cyanidin chloride	3.6055	1.8502	0.05422	1.2658
	L-Phenylalanine	0.072525	-3.7854	0.056006	1.2518
	6,7-Dihydro-3H-purine-2,6-diamine	0.014606	-6.0973	0.056588	1.2473
	Citramalic acid	9.6652	3.2728	0.057333	1.2416
	Isocitric acid	4.1647	2.0582	0.057552	1.2399
	Arginine	8.4745	3.0831	0.057712	1.2387
	5-Methylcytosine	0.26364	-1.9234	0.058077	1.236
	O-phospho Serine	2.4902	1.3162	0.059217	1.2276
	{2-[(2E)-5-Hydroxy-2-penten-1-yl]-3-oxocyclopentyl}acetic acid	0.32134	-1.6378	0.059291	1.227
	Precocene II	0.43028	-1.2167	0.059895	1.2226
	3,14-Dihydroxycard-20(22)-enolide	0.32596	-1.6172	0.06043	1.2187
	Diethylamine	29.883	4.9013	0.061635	1.2102
	Pyrrole	0.27799	-1.8469	0.06243	1.2046
	2,3-Pyridinedicarboxylic acid	21.292	4.4123	0.062717	1.2026
	Guanine	4.7883	2.2595	0.064424	1.191
	Dihydrophaseic acid	0.094481	-3.4038	0.064787	1.1885
	Cytosine	8.3725	3.0657	0.066679	1.176
	Histidine	7.6602	2.9374	0.066695	1.1759
	Naringin	0.20821	-2.2639	0.066877	1.1747
	Glutaric acid	6.7795	2.7612	0.067004	1.1739
	Embelin	0.43366	-1.2054	0.072114	1.142
	Orsellinic acid	0.25853	-1.9516	0.072957	1.1369
	3-Buten-1-amine	0.31471	-1.6679	0.073303	1.1349
	oxalacetate	0.43157	-1.2123	0.073385	1.1344
	Adenosine	2.2498	1.1698	0.074727	1.1265
	Scopoletin	0.42638	-1.2298	0.075845	1.1201
	Palmitic Acid	0.31187	-1.681	0.078215	1.1067
	Salicylic acid	0.44026	-1.1836	0.079888	1.0975
	2,2,6,6-Tetramethyl-1-piperidinol (TEMPO)	0.25575	-1.9672	0.080824	1.0925
	Secologanin	2.1739	1.1203	0.081293	1.0899
	Succinimide	0.2492	-2.0047	0.081398	1.0894
	Octylamine	0.40554	-1.3021	0.081681	1.0879
	Sucrose	2.2654	1.1797	0.082662	1.0827
	Trans zeatin glucoside	2.4804	1.3105	0.082763	1.0822
	Pyridoxine	0.15675	-2.6734	0.083325	1.0792
	Berbamine	0.3237	-1.6273	0.084076	1.0753
	4-Indolecarbaldehyde	0.30848	-1.6967	0.086905	1.061
	cis-Aconitic acid	2.2441	1.1662	0.091027	1.0408
	Valine	2.5403	1.345	0.09451	1.0245
	Ostruthin	0.38794	-1.3661	0.09782	1.0096
	Gingerdione	0.3366	-1.5709	0.098631	1.006
	Tyrosine	4.9386	2.3041	0.098714	1.0056
	N-Alpha-L-ornithine	48.282	5.5934	0.098934	1.0047
	Kaempferide	0.2988	-1.7427	0.099018	1.0043
	S-(-)-Cathinone	0.40509	-1.3037	0.099484	1.0022
triple/WT		FC	log2(FC)	raw.pval	#NAME?
Pst_1 hpi	Melatonin	0.0044695	-7.8057	2.3763e-09	8.6241
	12-oxo-phytodienoic acid	1381.3	10.432	3.3532e-08	7.4745
	8-{(1S,2S)-3-Oxo-2-[(2Z)-2-penten-1-yl]cyclopentyl}octanoic acid	28.641	4.84	3.1421e-07	6.5028
	(9Z,11Z,13S,15Z)-12,13-epoxyoctadecatrienoic acid	29.329	4.8743	3.7513e-07	6.4258
	Orotic acid	0.01783	-5.8096	1.1423e-05	4.9422
	Dihydrothymine	0.11927	-3.0677	5.6122e-05	4.2509
	Melibiose	0.0098325	-6.6682	0.00010633	3.9733
	Linoleic acid	6.8202	2.7698	0.00013033	3.8849
	13(S)-HpOTrE	8.0741	3.0133	0.0001772	3.7515
	2,5-Dimethylpyrazine	4.5427	2.1835	0.00027352	3.563
	Jasmonic acid	4.2371	2.0831	0.0009273	3.0328
	Maltose	0.12794	-2.9665	0.0013814	2.8597
	Cellobiose	0.19338	-2.3705	0.0026612	2.5749
	JA-Ile	5.2287	2.3865	0.0034682	2.4599
	Andrographolide	2.6516	1.4068	0.0051433	2.2888
	Dihydrozeatin	0.1468	-2.7681	0.0056897	2.2449
	(9Z)-12-Oxo-9-dodecenoic acid	7.8706	2.9765	0.0057284	2.242
	Glutathione reduced GSH	0.27715	-1.8512	0.006331	2.1985
	Anacardic acid	0.1514	-2.7235	0.0074395	2.1285
	D-myo-inositol-2,4-diphosphate sodium	2.5755	1.3648	0.0074897	2.1255
	Pyridoxine	0.16052	-2.6392	0.0079763	2.0982
	Thapsate	9.5859	3.2609	0.0086211	2.0644
	Diethylamine	4.3332	2.1154	0.012464	1.9044
	Protocatechuic acid	0.22391	-2.159	0.012994	1.8863
	Nicotinamide	4.8805	2.287	0.015686	1.8045
	Methyl Jasmonate	4.0907	2.0323	0.015738	1.8031
	3-Indole acetic acid	4.5724	2.193	0.016233	1.7896
	Ononin	0.20802	-2.2652	0.016892	1.7723
	Heptadecanoic Acid	2.0423	1.0302	0.017344	1.7609
	1,5,6,7-tetrahydropteridin	4.1026	2.0365	0.017719	1.7516
	fagaramide	3.7086	1.8909	0.018537	1.732
	2-Amino-1,3,4-octadecanetriol	0.004293	-7.8638	0.019269	1.7151
	Xanthine	22.363	4.4831	0.019955	1.6999
	1-palmitoyl-2-[(9Z,12Z,15Z)-octadecatrienoyl]-sn-glycero-3-phosphocholine	10.63	3.4101	0.020111	1.6966
	Ectocarpene	0.034095	-4.8743	0.021275	1.6721
	Gibberellin 1	3.2477	1.6994	0.02264	1.6451
	Acetohydroxamic acid	0.026605	-5.2322	0.02293	1.6396
	Tryptamine	0.32996	-1.5996	0.023421	1.6304
	1-Linoleoyl glycerol	2.0397	1.0284	0.023832	1.6228
	Magnoflorine	0.25595	-1.966	0.02465	1.6082
	2,4-dihydroxyheptadec-16-en-1-yl acetate	0.065936	-3.9228	0.024743	1.6065
	Gingerdione	0.19577	-2.3528	0.024896	1.6039
	8-{3-Oxo-2-[(2E)-2-penten-1-yl]-1-cyclopenten-1-yl}octanoic acid	2.0911	1.0643	0.025994	1.5851
	Oleic acid	5.8728	2.5541	0.029854	1.525
	3-Phosphoglyceric acid disodium	2.7317	1.4498	0.030329	1.5181
	Carbamic acid	0.034291	-4.866	0.031331	1.504
	2,3-Dihydroxybenzoic acid	0.45199	-1.1456	0.031444	1.5025
	3-Dimethylallyl-4-hydroxymandelic acid	0.13831	-2.8541	0.036825	1.4339
	16-Heptadecyne-1,2,4-triol	45.38	5.504	0.037535	1.4256
	Eleostearic acid	0.48406	-1.0467	0.039405	1.4045
	Shogaol	0.093434	-3.4199	0.03985	1.3996
	Linodeic acid	0.31932	-1.6469	0.040203	1.3957
	1-Stearoylglycerol	3.1769	1.6676	0.042064	1.3761
	12-trans-Hydroxy juvenile hormone III	0.067557	-3.8877	0.044463	1.352
	(R)-3-Hydroxytetradecanoic acid	3.8128	1.9309	0.046465	1.3329
	Sedanolide	0.31194	-1.6807	0.046947	1.3284
	Valine	0.21112	-2.2439	0.04732	1.325
	5-Pentylresorcinol	55.915	5.8052	0.047776	1.3208
	L-(-)-Threonine	0.29421	-1.7651	0.048375	1.3154
	Carnitine	0.38135	-1.3908	0.052455	1.2802
	Glutathione oxidized	0.38552	-1.3751	0.054885	1.2605
	Ribulose 5-phosphate	2.3348	1.2233	0.056654	1.2468
	1-Octacosanol	0.24411	-2.0344	0.060181	1.2205
	Agmantine Sulfate	0.36003	-1.4738	0.06039	1.219
	Ribose 5-phosphate	2.739	1.4536	0.060757	1.2164
	Xanthosine	8.6328	3.1098	0.061087	1.214
	Reseratrol	9.7718	3.2886	0.065436	1.1842
	5-Methylcytosine	4.143	2.0507	0.066445	1.1775
	Fructose 1,6-bisphosphate	0.45915	-1.123	0.066469	1.1774
	Corchorifatty acid F	2.5824	1.3687	0.066915	1.1745
	Riboflavin	0.2198	-2.1857	0.068068	1.1671
	Toxopyrimidine	2.6527	1.4075	0.070384	1.1525
	(3S,7R,11R)-3,7,11,15-Tetramethyl-2-oxohexadecanoic acid	0.4377	-1.192	0.073899	1.1314
	Citric acid	93.617	6.5487	0.07478	1.1262
	O-ureido-D-serine	0.08103	-3.6254	0.076447	1.1166
	Syringic acid	0.36188	-1.4664	0.077579	1.1103
	sinapoyltartronic acid	20.626	4.3664	0.078155	1.107
	Homogentisic acid	5.2147	2.3826	0.079326	1.1006
	Boschnialactone	12.709	3.6678	0.084191	1.0747
	L-Cysteine-S-Sulfate	0.34554	-1.5331	0.085366	1.0687
	imidazole, 5-(2-aminoethyl)-1-methyl-	67.656	6.0802	0.088476	1.0532
	7-Hydroxyflavone	0.45654	-1.1312	0.089137	1.0499
	Raffinose pentahydrate	0.45027	-1.1511	0.094264	1.0257
	Gulonic acid gamma lactone	2.2787	1.1882	0.096767	1.0143
	Succinimide	0.18746	-2.4153	0.096886	1.0137
	3-Buten-1-amine	0.045981	-4.4428	0.09924	1.0033
	(8Z,11Z,14Z)-Heptadecatrienal	0.23912	-2.0642	0.099599	1.0017
triple/WT		FC	log2(FC)	raw.pval	#NAME?
Pst_3 hpi	Putrescine	0.018809	-5.7325	2.2877e-07	6.6406
	12-oxo-phytodienoic acid	22.386	4.4845	3.6318e-07	6.4399
	Orotic acid	0.017775	-5.814	5.3213e-06	5.274
	Dihydrothymine	0.10491	-3.2527	6.3674e-06	5.196
	Melatonin	0.0021279	-8.8763	4.476e-05	4.3491
	cis-1,3,4,6,7,11b-Hexahydro-9-methoxy-2H-benzo[a]quinolizine-3-carboxylic acid	0.03349	-4.9001	4.6779e-05	4.3299
	7-hydroxy-5-methoxy-2-phenyl-3,4-dihydro-2H-1-benzopyran-4-one	12.139	3.6015	5.9992e-05	4.2219
	13(S)-HpOTrE	6.8484	2.7758	6.3367e-05	4.1981
	(9Z,11Z,13S,15Z)-12,13-epoxyoctadecatrienoic acid	4.1302	2.0462	0.00010168	3.9928
	Melibiose	0.0137	-6.1897	0.00012348	3.9084
	8-{(1S,2S)-3-Oxo-2-[(2Z)-2-penten-1-yl]cyclopentyl}octanoic acid	10.746	3.4258	0.000152	3.8182
	1-palmitoyl-2-[(9Z,12Z,15Z)-octadecatrienoyl]-sn-glycero-3-phosphocholine	18.068	4.1754	0.00015384	3.8129
	Homogentisic acid	3.6702	1.8759	0.00017343	3.7609
	Linoleic acid	6.932	2.7933	0.00021594	3.6657
	JA-Ile	5.2836	2.4015	0.00024222	3.6158
	Jasmonic acid	5.6907	2.5086	0.00031812	3.4974
	Gallic acid	0.19231	-2.3785	0.00032434	3.489
	3-Phosphoglyceric acid disodium	3.4393	1.7821	0.00050652	3.2954
	Eleostearic acid	0.18055	-2.4695	0.00066058	3.1801
	Oleamide	0.19684	-2.3449	0.00096781	3.0142
	Dichloroacetic acid	0.46882	-1.0929	0.0012196	2.9138
	Lysine	203.03	7.6655	0.0012265	2.9113
	L-Phenylalanine	0.011174	-6.4837	0.0013503	2.8696
	Choline	0.21401	-2.2242	0.0013555	2.8679
	Lactic acid	0.080403	-3.6366	0.0013781	2.8607
	L-(-)-Threonine	0.32542	-1.6196	0.001566	2.8052
	Oleic acid	24.758	4.6299	0.0017624	2.7539
	Palmitylethanolamide	0.23525	-2.0877	0.0019794	2.7035
	12-trans-Hydroxy juvenile hormone III	0.037237	-4.7471	0.0020354	2.6914
	3-Hydroxy 4-methoxy cinnamic acid	10.477	3.3891	0.0022687	2.6442
	9-Oxononanoic acid	0.39007	-1.3582	0.0023863	2.6223
	3-Dimethylallyl-4-hydroxymandelic acid	0.19292	-2.3739	0.0025761	2.589
	Senkyunolide A	0.2761	-1.8567	0.0026461	2.5774
	4-Dodecylbenzenesulfonic acid	0.08962	-3.48	0.002696	2.5693
	N-((4-AMINO-2-METHYL-5-PYRIMIDINYL)METHYL)FORMAMIDE	0.40552	-1.3022	0.0028438	2.5461
	Salicin	2.2689	1.182	0.0030729	2.5124
	6-Hydroxyflavone	6.1693	2.6251	0.0031255	2.5051
	Carbamic acid	0.036646	-4.7702	0.0032367	2.4899
	Isoquinoline	0.27889	-1.8422	0.0035969	2.4441
	Xanthine	5.4881	2.4563	0.0036065	2.4429
	Azelaic acid	2.2628	1.1781	0.003847	2.4149
	Nootkatone	0.3903	-1.3573	0.0040055	2.3973
	Fructose_P2	2.5142	1.3301	0.0044346	2.3531
	Methyl Jasmonate	5.0396	2.3333	0.0044481	2.3518
	Sedanolide	0.14828	-2.7536	0.0045138	2.3455
	Daidzein	6.2417	2.6419	0.0045969	2.3375
	AMP	2.8505	1.5112	0.0047635	2.3221
	Crotanecine	0.46777	-1.0961	0.0054405	2.2644
	Linolenic acid ethylester	2.514	1.33	0.0058374	2.2338
	Kaempferitrin	0.42994	-1.2178	0.0060265	2.2199
	Capsaicin	3.8523	1.9457	0.0060995	2.2147
	Galactinol dihydrate	3.6729	1.8769	0.0066665	2.1761
	Maltose	0.28378	-1.8172	0.0074219	2.1295
	DL-Arginine	0.3673	-1.445	0.0077528	2.1105
	6,7-Dihydro-3H-purine-2,6-diamine	0.064229	-3.9606	0.0091602	2.0381
	Docosanamide	2.6965	1.4311	0.011122	1.9538
	Gulonic acid gamma lactone	4.6683	2.2229	0.012086	1.9177
	ISOKOBUSONE	0.45929	-1.1225	0.012449	1.9049
	N(1)-acetylspermidine	0.38985	-1.359	0.012753	1.8944
	Pelargonin chloride	3.5488	1.8273	0.012972	1.887
	ATP	2.4341	1.2834	0.013086	1.8832
	2-Amino-1,3,4-octadecanetriol	0.0012918	-9.5964	0.014051	1.8523
	Syringaldehyde	3.0032	1.5865	0.014279	1.8453
	O-ureido-D-serine	0.027411	-5.1891	0.014824	1.829
	Protocatechuic acid	0.27928	-1.8402	0.015092	1.8213
	PC	0.025105	-5.3159	0.015274	1.8161
	Phosphoenolpyruvic acid	2.9758	1.5733	0.016675	1.7779
	2-Hydroxyphenylacetic acid	3.2029	1.6794	0.017276	1.7625
	D-Mannose-6-phosphate	2.4121	1.2703	0.017775	1.7502
	Succinimide	0.065168	-3.9397	0.020874	1.6804
	GDP	9.4955	3.2472	0.021919	1.6592
	Tremetone	0.48778	-1.0357	0.024478	1.6112
	PC(18:3(9Z,12Z,15Z)/18:2(9Z,12Z))	0.45994	-1.1205	0.027242	1.5648
	Liquiritigenin	16.861	4.0756	0.031701	1.4989
	L-Proline	0.43125	-1.2134	0.031894	1.4963
	O-phospho Serine	3.2762	1.712	0.031898	1.4962
	Monoolein	6.4013	2.6784	0.032917	1.4826
	ADP	11.373	3.5075	0.033352	1.4769
	Glutamine	52.315	5.7092	0.033947	1.4692
	TriMethylamine N-oxide (TMANO)	4.977	2.3153	0.034598	1.4609
	Saliciin	2.0912	1.0644	0.03487	1.4575
	agmatine	0.0094888	-6.7196	0.035273	1.4526
	4-hydroxycinnamaldehyde	3.3623	1.7495	0.036065	1.4429
	p-Hydroxyphenylacetothiohydroximate	2.0497	1.0354	0.036966	1.4322
	L-Lysine	2.2118	1.1452	0.037967	1.4206
	Pyrocatechol	4.2773	2.0967	0.03921	1.4066
	Riboflavin-5-monophosphate	2.025	1.0179	0.040424	1.3934
	Vanillic acid	2.5351	1.3421	0.041411	1.3829
	GMP	7.7609	2.9562	0.043594	1.3606
	Pyridoxine dihydrochloride	2.6443	1.4029	0.043732	1.3592
	Leucine	0.45932	-1.1224	0.044167	1.3549
	Tabersonine	3.9047	1.9652	0.046333	1.3341
	4-HBA	4.3277	2.1136	0.046485	1.3327
	Norepinephrine	2.4431	1.2887	0.050634	1.2956
	Boschnaloside	0.45913	-1.123	0.052507	1.2798
	4,5-dihydroxy-3,4-bis(hydroxymethyl)-4a,8,8-trimethyl-1,4,4a,5,6,7,8,8a-octahydronaphthalen-1-yl hexanoate	0.45395	-1.1394	0.053909	1.2683
	N6-isopentenyladenine	3.6065	1.8506	0.054688	1.2621
	5-(3-cyclohexylprop-1-ynyl)nicotinic acid	0.47346	-1.0787	0.056949	1.2445
	Pinitol	2.7881	1.4793	0.057218	1.2425
	L-Methionine sulfone	0.47056	-1.0876	0.060161	1.2207
	Adenosine triphosphate	2.1687	1.1168	0.060411	1.2189
	Tryptamine	3.3947	1.7633	0.063158	1.1996
	cis-Aconitic acid	0.43828	-1.1901	0.065975	1.1806
	phenicarbazide	0.041202	-4.6011	0.066661	1.1761
	9-HpODE	0.45941	-1.1221	0.066938	1.1743
	1,2-dihydroxyheptadec-16-yn-4-yl acetate	8.9264	3.1581	0.071371	1.1465
	epi-jasmonic acid	0.35107	-1.5102	0.071464	1.1459
	Naringenin	6.3847	2.6746	0.072162	1.1417
	Methyl indole acetate	3.0016	1.5857	0.074357	1.1287
	2-Deoxyribose-5-phosphate	2.7638	1.4667	0.076309	1.1174
	Cyclic adenosine diphosphate ribose	2.059	1.042	0.076576	1.1159
	4-[(E)-2-(Allyloxy)vinyl]-1,2-dimethoxybenzene	2.4518	1.2938	0.076879	1.1142
	Citric acid	30.033	4.9085	0.07752	1.1106
	3-Buten-1-amine	0.06621	-3.9168	0.079529	1.0995
	Dihydrofolic acid	2.0733	1.0519	0.081284	1.09
	9-Oxo-ODE	2.3088	1.2071	0.082718	1.0824
	Dodecanoic acid	2.2426	1.1652	0.085135	1.0699
	sinapoyltartronic acid	49.807	5.6383	0.086336	1.0638
	2,4-dihydroxyheptadec-16-en-1-yl acetate	0.33736	-1.5676	0.086445	1.0633
	Sarcosine	0.08854	-3.4975	0.086747	1.0617
	Alanine	0.097578	-3.3573	0.092703	1.0329
	Hexylresorcinol	3.2573	1.7037	0.092911	1.0319
	Ectocarpene	0.11261	-3.1506	0.093282	1.0302
	Vincristine sulfate	0.14991	-2.7378	0.095681	1.0192
	Anacardic acid	0.31257	-1.6777	0.098952	1.0046
triple/WT		FC	log2(FC)	raw.pval	#NAME?
Pst cor-_0 hpi	Melatonin	0.012864	-6.2805	0.00019474	3.7105
	Biotin	0.34697	-1.5271	0.00096047	3.0175
	Vitexin	0.253	-1.9828	0.0012079	2.918
	Boschnaloside	91.446	6.5148	0.0012202	2.9136
	Ectocarpene	0.06072	-4.0417	0.0019627	2.7071
	4-Imidazoleacrylic acd	16.147	4.0132	0.0021837	2.6608
	Piperazine	0.20041	-2.319	0.0029748	2.5265
	Pyridoxal 5 phosphate	6.1732	2.626	0.0037379	2.4274
	Luteolin	0.48986	-1.0295	0.0043336	2.3632
	Glutamine	305.03	8.2528	0.0045186	2.345
	Azelaic acid	0.18624	-2.4247	0.0047842	2.3202
	Linoleoyl Ethanolamide	2.4763	1.3082	0.0047952	2.3192
	Apigenin	0.49868	-1.0038	0.0051068	2.2919
	Dihydrothymine	0.23523	-2.0878	0.0057117	2.2432
	Leucocianidol	0.26275	-1.9282	0.0062882	2.2015
	Eleostearic acid	0.20499	-2.2863	0.0073233	2.1353
	DL-Histidine	0.25204	-1.9883	0.0074816	2.126
	Chlorogenic acid	0.20735	-2.2699	0.0075969	2.1194
	Lysine	179.76	7.4899	0.0082106	2.0856
	Butylphthalide	0.33908	-1.5603	0.0090201	2.0448
	Palmitylethanolamide	0.26183	-1.9333	0.0098895	2.0048
	Eriodictyol	5.3587	2.4219	0.010045	1.998
	Tyrosol	0.24162	-2.0492	0.010168	1.9928
	Salicylic acid	0.42017	-1.251	0.010909	1.9622
	Oleamide	0.23505	-2.089	0.011397	1.9432
	Paradol	0.41876	-1.2558	0.011849	1.9263
	1,4-Diaminobutane (Putrescine)	5.7552	2.5249	0.011869	1.9256
	Vanillyl mandelic acid	0.30723	-1.7026	0.01257	1.9007
	Anisole	0.31401	-1.6711	0.015006	1.8237
	DL-Arginine	0.32143	-1.6374	0.015168	1.8191
	L-Proline	0.22696	-2.1395	0.015231	1.8173
	Nootkatone	0.23902	-2.0648	0.016089	1.7935
	Pipecolic acid	0.32635	-1.6155	0.016337	1.7868
	N-((4-AMINO-2-METHYL-5-PYRIMIDINYL)METHYL)FORMAMIDE	0.24424	-2.0336	0.01641	1.7849
	4,5-dihydroxy-3,4-bis(hydroxymethyl)-4a,8,8-trimethyl-1,4,4a,5,6,7,8,8a-octahydronaphthalen-1-yl hexanoate	0.24066	-2.0549	0.017064	1.7679
	N(1)-acetylspermidine	0.22517	-2.1509	0.017503	1.7569
	Shikimic acid	0.37265	-1.4241	0.017822	1.749
	ISOKOBUSONE	0.24034	-2.0568	0.018076	1.7429
	Sinapinic acid	0.48489	-1.0443	0.018436	1.7343
	Palmitoleic acid	0.30507	-1.7128	0.018875	1.7241
	PC	0.022411	-5.4796	0.019207	1.7165
	Dichloroacetic acid	0.31679	-1.6584	0.019565	1.7085
	3-Hydroxyanthranilic acid	5.7196	2.5159	0.019675	1.7061
	9-Oxononanoic acid	0.25464	-1.9735	0.019969	1.6996
	Juniperic acid	0.4514	-1.1475	0.020295	1.6926
	Dihydroorotic acid	0.26978	-1.8902	0.020866	1.6806
	Erucamide	0.26209	-1.9318	0.021949	1.6586
	Crotanecine	0.34584	-1.5318	0.022167	1.6543
	Resveratrol	0.22269	-2.1669	0.022344	1.6508
	Glycine	0.26498	-1.916	0.022649	1.6449
	agmatine	0.35166	-1.5078	0.022815	1.6418
	1-Aminocyclopropane-1-carboxylic acid	3.578	1.8391	0.022841	1.6413
	octadec-9-ynoic acid	0.27371	-1.8693	0.022858	1.641
	Kaempferitrin	0.25497	-1.9716	0.022921	1.6398
	AMP	2.6252	1.3924	0.023398	1.6308
	Pyrimidine	0.3437	-1.5408	0.024398	1.6126
	Quercetin	0.10434	-3.2606	0.02466	1.608
	L-Citrulline	7.89	2.98	0.024726	1.6069
	2,3-dihydroxypropyl 12-methyltridecanoate	0.4781	-1.0646	0.025216	1.5983
	5-Aminopentanamide	0.28216	-1.8254	0.025576	1.5922
	Choline	0.24776	-2.013	0.02573	1.5896
	Herniarin	0.35688	-1.4865	0.025887	1.5869
	Glucuronic acid	5.1359	2.3606	0.02615	1.5825
	Dipropyl sulfoxide	0.34005	-1.5562	0.026228	1.5812
	Afzelin	0.35973	-1.475	0.026371	1.5789
	D-Mannitol	7.9536	2.9916	0.027382	1.5625
	PRPP	0.26197	-1.9325	0.027445	1.5615
	L-Homocysteine	4.3243	2.1125	0.028259	1.5488
	PC(18:3(9Z,12Z,15Z)/18:2(9Z,12Z))	0.16187	-2.6271	0.028337	1.5476
	epi-jasmonic acid	0.27432	-1.8661	0.028823	1.5403
	3,5-di-tert-Butyl-4-hydroxybenzaldehyde	0.39859	-1.327	0.029011	1.5374
	cis-4-Hydroxyl-L-proline	3.1626	1.6611	0.030215	1.5198
	Imidazole	0.37318	-1.4221	0.031043	1.508
	Isoquinoline	0.33791	-1.5653	0.032292	1.4909
	Stearic acid	0.40101	-1.3183	0.032357	1.49
	Cyclohexylamine	0.24691	-2.0179	0.033021	1.4812
	Benzaldehyde	0.32869	-1.6052	0.033601	1.4736
	L-Malic acid	3.3352	1.7378	0.034872	1.4575
	Ricinoleic Acid	0.35152	-1.5083	0.035311	1.4521
	Shogaol	0.37658	-1.409	0.035494	1.4498
	Benzamide	0.37126	-1.4295	0.035914	1.4447
	Spermidine	8.4853	3.085	0.036369	1.4393
	Anacardic acid	0.11436	-3.1284	0.036508	1.4376
	Monobutyl phthalate	0.32265	-1.632	0.037674	1.424
	Trans-4-hydroxyl-L-proline	2.8548	1.5134	0.040212	1.3956
	2-Aminophenol	0.31847	-1.6508	0.040416	1.3934
	Hydroxyprogesterone	0.24609	-2.0227	0.040586	1.3916
	5-(3-cyclohexylprop-1-ynyl)nicotinic acid	0.39149	-1.3529	0.043297	1.3635
	O-ureido-D-serine	0.20258	-2.3034	0.043855	1.358
	2'-Deoxyadenosine	2.4754	1.3076	0.044396	1.3527
	D-Glucose-6-phosphate	0.43863	-1.1889	0.044954	1.3472
	4-Dodecylbenzenesulfonic acid	0.11062	-3.1763	0.045295	1.344
	ATP	3.0972	1.631	0.04531	1.3438
	Glutamic acid	10.815	3.435	0.047557	1.3228
	Luteolin-7-beta-glucoside	4.967	2.3124	0.048151	1.3174
	Diethylamine	29.201	4.8679	0.048493	1.3143
	(1'R,2'S,3'S,4'S,6'R)-1',3',4',6'-Tetrahydroxy-2'-(hydroxymethyl)-2',4',6'-trimethyl-1',2',3',4'-tetrahydrospiro[cyclopropane-1,5'-inden]-7'(6'H)-one	0.36865	-1.4397	0.049077	1.3091
	1-Linoleoyl glycerol	0.32697	-1.6128	0.049446	1.3059
	2-Amino-3-(1H-imidazol-4-yl)propan-1-ol	0.39331	-1.3463	0.05005	1.3006
	O-phospho Serine	2.179	1.1236	0.051269	1.2901
	Cyanidin chloride	3.621	1.8564	0.052283	1.2816
	Arginine	8.3405	3.0601	0.053795	1.2693
	Tremetone	0.40461	-1.3054	0.055336	1.257
	Naringin	0.20792	-2.2659	0.056196	1.2503
	2,3-Pyridinedicarboxylic acid	21.944	4.4558	0.056966	1.2444
	g-Guanidinobutyrate	0.37575	-1.4122	0.057186	1.2427
	3-Methyladenine	0.11116	-3.1692	0.058254	1.2347
	Pyruvic acid	0.28744	-1.7987	0.058646	1.2318
	Guanine	4.9242	2.2999	0.058664	1.2316
	Isocitric acid	4.5144	2.1745	0.058797	1.2306
	Cytosine	8.2106	3.0375	0.060046	1.2215
	Artemisic acid	0.31932	-1.6469	0.060274	1.2199
	Glutaric acid	6.6637	2.7363	0.06209	1.207
	Histidine	7.542	2.9149	0.063434	1.1977
	Pyrrole	0.28102	-1.8313	0.063755	1.1955
	{2-[(2E)-5-Hydroxy-2-penten-1-yl]-3-oxocyclopentyl}acetic acid	0.34432	-1.5382	0.064377	1.1913
	6,7-Dihydro-3H-purine-2,6-diamine	0.015192	-6.0405	0.064478	1.1906
	L-Phenylalanine	0.085288	-3.5515	0.064548	1.1901
	Trans zeatin glucoside	2.6921	1.4287	0.065272	1.1853
	Citramalic acid	9.7266	3.2819	0.06657	1.1767
	Caffeic acid	0.34844	-1.521	0.067264	1.1722
	Xanthine	2.6385	1.3997	0.068571	1.1639
	Dihydrophaseic acid	0.097945	-3.3519	0.068759	1.1627
	1,4-dihydroxyheptadec-16-en-2-yl acetate	0.46821	-1.0948	0.070682	1.1507
	Embelin	0.40761	-1.2947	0.072044	1.1424
	5-Methylcytosine	0.29937	-1.74	0.073626	1.133
	Sucrose	2.2893	1.1949	0.075653	1.1212
	Adenosine	2.2365	1.1612	0.076575	1.1159
	Secologanin	2.1993	1.137	0.079391	1.1002
	Scopoletin	0.44168	-1.1789	0.080162	1.096
	Pyridoxine	0.15575	-2.6827	0.081172	1.0906
	Leiokinine A	0.45826	-1.1258	0.081636	1.0881
	Ergostane	0.44872	-1.1561	0.082571	1.0832
	Orsellinic acid	0.27079	-1.8848	0.084652	1.0724
	cis-Aconitic acid	2.3128	1.2097	0.084844	1.0714
	oxalacetate	0.45213	-1.1452	0.085068	1.0702
	Precocene II	0.45729	-1.1288	0.086808	1.0614
	Succinimide	0.26418	-1.9204	0.087761	1.0567
	Tyrosine	4.805	2.2645	0.090527	1.0432
	3-Buten-1-amine	0.33587	-1.574	0.092788	1.0325
	Valine	2.5922	1.3742	0.093173	1.0307
	4-Indolecarbaldehyde	0.33198	-1.5908	0.093189	1.0306
	3,14-Dihydroxycard-20(22)-enolide	0.34923	-1.5177	0.093574	1.0288
	N-Alpha-L-ornithine	45.203	5.4984	0.097135	1.0126
	1-palmitoyl-2-[(9Z,12Z,15Z)-octadecatrienoyl]-sn-glycero-3-phosphocholine	8.1999	3.0356	0.098131	1.0082
	Sarcosine	4.9277	2.3009	0.098348	1.0072
	Palmitic Acid	0.33153	-1.5928	0.098691	1.0057
triple/WT		FC	log2(FC)	raw.pval	#NAME?
Pst cor-_1 hpi	Andrographolide	0.0010376	-9.9126	5.207e-11	10.283
	13-HpODE	146.14	7.1912	4.5192e-10	9.3449
	Allysine	0.0014951	-9.3855	6.1658e-10	9.21
	Dihydrothymine	0.0034668	-8.1722	4.1608e-09	8.3808
	(12Z)-9,10,11-trihydroxyoctadec-12-enoic acid	79.694	6.3164	7.3783e-09	8.132
	1,4-dihydroxyheptadec-16-en-2-yl acetate	0.0040486	-7.9484	8.3153e-09	8.0801
	Docosanamide	0.018713	-5.7398	1.2351e-08	7.9083
	3-Dimethylallyl-4-hydroxymandelic acid	0.0015413	-9.3416	3.0181e-08	7.5203
	5-Aminopentanamide	160.75	7.3287	3.6572e-08	7.4369
	(R)-3-Hydroxytetradecanoic acid	0.0024952	-8.6466	6.5157e-08	7.186
	6-Methoxyquinoline	0.020782	-5.5885	6.6976e-08	7.1741
	(2E)-3,7-Dimethyl-2,6-octadien-1-yl beta-D-glucopyranoside	67.935	6.0861	7.6688e-08	7.1153
	(9Z)-12-Oxo-9-dodecenoic acid	0.004667	-7.7433	1.0625e-07	6.9737
	Acetylhistamine	15.89	3.9901	1.1736e-07	6.9305
	galegine	0.018559	-5.7517	1.423e-07	6.8468
	5-Dihydrotestosterone	0.00097125	-10.008	1.7526e-07	6.7563
	Pipecolic acid	0.071055	-3.8149	2.4549e-07	6.61
	Butylphthalide	0.0019459	-9.0053	2.6627e-07	6.5747
	Ectocarpene	0.0080407	-6.9585	3.1198e-07	6.5059
	fagaramide	0.011435	-6.4504	3.4361e-07	6.4639
	4-Hydroxyphenylpyruvate	0.00022855	-12.095	4.1504e-07	6.3819
	Choline	0.0021452	-8.8646	4.4234e-07	6.3542
	Crotanecine	0.008782	-6.8312	4.6503e-07	6.3325
	(R)-hydnocarpic acid	25.134	4.6515	5.6626e-07	6.247
	1,5,6,7-tetrahydropteridin	0.005451	-7.5193	5.6675e-07	6.2466
	(9Z,11Z,13S,15Z)-12,13-epoxyoctadecatrienoic acid	14.839	3.8913	5.8393e-07	6.2336
	g-Guanidinobutyrate	0.01478	-6.0803	6.0395e-07	6.219
	L-(-)-Threonine	0.020629	-5.5992	6.1074e-07	6.2141
	Linoleic acid	4.1911	2.0673	6.6317e-07	6.1784
	3,14-Dihydroxycard-20(22)-enolide	0.010368	-6.5917	7.1612e-07	6.145
	Xanthosine	11.078	3.4697	9.5046e-07	6.0221
	L-(+)-Alanine	0.017305	-5.8527	1.0164e-06	5.9929
	5-(3-cyclohexylprop-1-ynyl)nicotinic acid	320.89	8.3259	1.0551e-06	5.9767
	2-hydroxy-6-[(8Z,11Z)-pentadeca-8,11,14-trien-1-yl]benzoic acid	0.00031489	-11.633	1.6282e-06	5.7883
	Glycine	0.020067	-5.639	1.8802e-06	5.7258
	oxalacetate	46.109	5.527	1.9637e-06	5.7069
	Ricinoleic Acid	42.903	5.423	2.874e-06	5.5415
	Citric acid	373.75	8.5459	2.9198e-06	5.5346
	Naringenin	7.0029	2.808	3.2502e-06	5.4881
	Anisole	235.96	7.8824	3.3063e-06	5.4807
	13(S)-HpOTrE	15.118	3.9182	4.2721e-06	5.3694
	DL-Arginine	0.0096454	-6.6959	4.543e-06	5.3427
	Azelaic acid	63.176	5.9813	4.6229e-06	5.3351
	Diethylamine	0.0019209	-9.024	5.6024e-06	5.2516
	Benzamide	41.67	5.3809	6.5607e-06	5.1831
	Benzaldehyde	64.919	6.0206	6.6543e-06	5.1769
	Afzelin	125	6.9658	6.7907e-06	5.1681
	Isoquinoline	0.015433	-6.0179	6.9542e-06	5.1578
	13-apo-beta-carotenone	0.0069852	-7.1615	7.9676e-06	5.0987
	1-Piperideine	106.39	6.7332	8.9043e-06	5.0504
	Threonine	96.286	6.5893	9.0399e-06	5.0438
	S-(-)-Cathinone	0.045041	-4.4726	9.5645e-06	5.0193
	Glutamine	185.92	7.5386	1.1935e-05	4.9232
	Melatonin	0.0090746	-6.784	1.2235e-05	4.9124
	Arbutin	22.908	4.5178	1.3086e-05	4.8832
	L-Histidine	7.7283	2.9502	1.4807e-05	4.8295
	Ergostane	0.023581	-5.4063	1.6605e-05	4.7798
	Oleamide	0.023042	-5.4396	1.7318e-05	4.7615
	Vanillyl mandelic acid	0.047231	-4.4041	1.9431e-05	4.7115
	Anacardic acid	0.032223	-4.9557	2.2177e-05	4.6541
	2-Pyrrolidone	91.864	6.5214	2.4847e-05	4.6047
	Tangeritin	13.377	3.7417	2.5005e-05	4.602
	L-Lysine	112.41	6.8126	2.6327e-05	4.5796
	Palmitylethanolamide	0.055167	-4.1801	3.9317e-05	4.4054
	4,5-dihydroxy-3,4-bis(hydroxymethyl)-4a,8,8-trimethyl-1,4,4a,5,6,7,8,8a-octahydronaphthalen-1-yl hexanoate	299.98	8.2287	3.9425e-05	4.4042
	1-Stearoylglycerol	0.00048889	-10.998	4.0373e-05	4.3939
	Eleostearic acid	0.042129	-4.5691	4.0526e-05	4.3923
	Leucocianidol	45.132	5.4961	4.8906e-05	4.3106
	2,2,6,6-Tetramethyl-1-piperidinol (TEMPO)	85.635	6.4201	4.9449e-05	4.3058
	epi-jasmonic acid	0.016787	-5.8965	5.0352e-05	4.298
	Ethyl palmitoleate	3.7877	1.9213	5.1031e-05	4.2922
	Toxopyrimidine	0.12932	-2.9509	5.7564e-05	4.2399
	Tremetone	0.0649	-3.9456	5.9394e-05	4.2263
	Hydroxyprogesterone	21.813	4.4471	6.5303e-05	4.1851
	octadec-9-ynoic acid	18.883	4.239	7.2368e-05	4.1405
	3,5-di-tert-Butyl-4-hydroxybenzaldehyde	88.416	6.4662	7.5003e-05	4.1249
	ISOKOBUSONE	42.754	5.418	7.6536e-05	4.1161
	JA-Ile	7.704	2.9456	8.0211e-05	4.0958
	Palmitic Acid	10.729	3.4234	0.00010254	3.9891
	p-Hydroxyphenylacetothiohydroximate	31.891	4.9951	0.00010915	3.962
	Lactic acid	65.764	6.0392	0.00016472	3.7833
	(4aS,5R,6S,8aS)-5-[(3E)-5-methoxy-3-methyl-5-oxopent-3-en-1-yl]-5,6,8a-trimethyl-3,4,4a,5,6,7,8,8a-octahydronaphthalene-1-carboxylic acid	35.333	5.1429	0.0001763	3.7537
	Tyrosol	7.444	2.8961	0.00018283	3.738
	PC(18:3(9Z,12Z,15Z)/18:2(9Z,12Z))	54.016	5.7553	0.00020375	3.6909
	8-{3-Oxo-2-[(2E)-2-penten-1-yl]-1-cyclopenten-1-yl}octanoic acid	7.6813	2.9413	0.00022185	3.6539
	Isoamylamine	24.072	4.5893	0.00022783	3.6424
	Heptadecanoic Acid	5.448	2.4457	0.0002301	3.6381
	2-(Acetylamino)hexanoic acid	3.7137	1.8929	0.00027749	3.5567
	Rosmarinic acid	8.7608	3.1311	0.00027886	3.5546
	4-[(E)-2-(Allyloxy)vinyl]-1,2-dimethoxybenzene	20.803	4.3787	0.00028524	3.5448
	Dihydrophaseic acid	13.095	3.711	0.0003152	3.5014
	Piperazine	11.503	3.5239	0.00031745	3.4983
	Sorbic acid	0.086756	-3.5269	0.00034715	3.4595
	Kaempferitrin	38.024	5.2488	0.00043301	3.3635
	Scopoletin	6.7342	2.7515	0.00046394	3.3335
	3-Phosphoglyceric acid disodium	4.6013	2.202	0.00046853	3.3293
	Lysine	31.901	4.9955	0.00047074	3.3272
	2-Guanidinobenzimidazole	92.2	6.5267	0.00050314	3.2983
	Sedanolide	0.25321	-1.9816	0.0005255	3.2794
	Artemisic acid	35.752	5.1599	0.00063207	3.1992
	Oleic acid	5.2448	2.3909	0.00071292	3.147
	N(1)-acetylspermidine	89.2	6.479	0.00072497	3.1397
	Pelargonin_P3	6.1943	2.6309	0.0007258	3.1392
	9S,13R-12-Oxophytodienoic acid	0.059115	-4.0803	0.00073573	3.1333
	D-Mannose-6-phosphate	2.7739	1.4719	0.00079941	3.0972
	8-{(1S,2S)-3-Oxo-2-[(2Z)-2-penten-1-yl]cyclopentyl}octanoic acid	5.1108	2.3535	0.0010138	2.9941
	Fructose 1,6-bisphosphate	5.1498	2.3645	0.0010496	2.979
	N-((4-AMINO-2-METHYL-5-PYRIMIDINYL)METHYL)FORMAMIDE	35.727	5.159	0.0011514	2.9388
	Hexylresorcinol	0.031599	-4.984	0.0012273	2.9111
	5-Methylcytosine	0.004047	-7.9489	0.0012453	2.9047
	7-Hydroxyflavone	4.8897	2.2897	0.0013111	2.8824
	Carnitine	6.4827	2.6966	0.0013846	2.8587
	Octylamine	10.923	3.4493	0.0014148	2.8493
	Jasmonic acid	5.0059	2.3236	0.0015462	2.8107
	12-trans-Hydroxy juvenile hormone III	0.004355	-7.8431	0.001665	2.7786
	Senkyunolide A	0.40269	-1.3123	0.001702	2.7691
	Salicylic acid	0.49444	-1.0161	0.0018339	2.7366
	Ribulose 5 phosphate	11.606	3.5368	0.0019304	2.7144
	Linoleoyl Ethanolamide	6.7542	2.7558	0.0019644	2.7068
	Maltose	3.7354	1.9013	0.0020729	2.6834
	Orsellinic acid	24.17	4.5952	0.002198	2.658
	Methylhistamine	6.208	2.6341	0.0025265	2.5975
	4-HBA	0.29244	-1.7738	0.0025361	2.5958
	N-acetyl-L-cysteine	2.7285	1.4481	0.0028509	2.545
	2'-Deoxycytosine	31.487	4.9767	0.0030361	2.5177
	(3Z,6Z,9Z)-dodecatrienol	20.927	4.3873	0.0030579	2.5146
	Nootkatone	4.7149	2.2372	0.0033208	2.4788
	Gentisic acid sodium	0.22978	-2.1217	0.0034808	2.4583
	Riboflavin	5.8156	2.5399	0.0035468	2.4502
	Phosphoenolpyruvic acid	0.25232	-1.9867	0.0036564	2.4369
	9-Oxononanoic acid	55.86	5.8037	0.0040277	2.3949
	D-myo-inositol-2,4-diphosphate sodium	2.1814	1.1253	0.004033	2.3944
	Gallic acid	0.053854	-4.2148	0.0040467	2.3929
	1-Methylguanidine hydrochloride	4.4986	2.1695	0.0042269	2.374
	Vitexin	3.6388	1.8635	0.0044347	2.3531
	Indole butyric acid	0.086889	-3.5247	0.0046495	2.3326
	Cysteine	10.023	3.3253	0.0049875	2.3021
	D-Mannitol	4.0881	2.0314	0.0051082	2.2917
	Carbamic acid	0.034351	-4.8635	0.0051184	2.2909
	Sarcosine	6.4953	2.6994	0.005177	2.2859
	3-Hydroxy 4-methoxy cinnamic acid	2.3525	1.2342	0.0052439	2.2803
	L-Proline	5.5183	2.4642	0.0052933	2.2763
	Agmantine Sulfate	10.728	3.4234	0.0053955	2.268
	Protocatechuic acid	0.051071	-4.2914	0.0060418	2.2188
	Alanine	5.6323	2.4937	0.006263	2.2032
	Palmitoleic acid	3.4945	1.8051	0.0062761	2.2023
	Pyrimidine	6.9489	2.7968	0.0063084	2.2001
	IP3	5.9926	2.5832	0.0073934	2.1312
	2-Aminophenol	137.7	7.1054	0.0077739	2.1094
	Pyridoxine	0.016016	-5.9644	0.0080082	2.0965
	Boschnialactone	0.067396	-3.8912	0.0086313	2.0639
	Asparagine	3.4363	1.7808	0.0087879	2.0561
	Pyrrole	0.21902	-2.1908	0.0094575	2.0242
	Shogaol	3.1437	1.6525	0.0095416	2.0204
	Tryptophan	5.1652	2.3688	0.0098126	2.0082
	Thapsate	3.7126	1.8924	0.010376	1.984
	6,7-Dihydro-3H-purine-2,6-diamine	0.24021	-2.0576	0.01198	1.9216
	9-Oxo-ODE	21.389	4.4188	0.013297	1.8762
	Adenine	3.1226	1.6427	0.013315	1.8757
	Dihydrojasmonic acid	2.5364	1.3428	0.013755	1.8615
	Daidzein	4.3092	2.1074	0.014133	1.8498
	(3S,7R,11R)-3,7,11,15-Tetramethyl-2-oxohexadecanoic acid	2.8322	1.5019	0.014608	1.8354
	Epibrassinolide	0.19625	-2.3493	0.01624	1.7894
	Salicin	0.33098	-1.5952	0.016283	1.7883
	Rutin	3.6644	1.8736	0.016578	1.7805
	Magnoflorine	0.28588	-1.8065	0.016641	1.7788
	Glutathione oxidized	4.5773	2.1945	0.016989	1.7698
	Dihydrozeatin	2.4422	1.2882	0.018829	1.7252
	Tabersonine	2.0062	1.0045	0.019057	1.7199
	Dihydroorotic acid	0.24912	-2.0051	0.020379	1.6908
	3-Buten-1-amine	0.10236	-3.2882	0.020937	1.6791
	N-acetylserotonin	0.089364	-3.4842	0.020939	1.6791
	Pelargonin chloride	0.2584	-1.9523	0.02389	1.6218
	Herniarin	2.3202	1.2143	0.025281	1.5972
	Dodecanedioic acid	5.7685	2.5282	0.02543	1.5947
	Callistephin chloride	4.0568	2.0203	0.026598	1.5752
	3-Methyl-L-histidine	3.5442	1.8255	0.026898	1.5703
	Monobutyl phthalate	5.7401	2.5211	0.028794	1.5407
	Folic acid	3.368	1.7519	0.030406	1.517
	cis-1,3,4,6,7,11b-Hexahydro-9-methoxy-2H-benzo[a]quinolizine-3-carboxylic acid	0.19036	-2.3932	0.031515	1.5015
	Cellobiose	2.3676	1.2434	0.031561	1.5008
	GA4	0.10987	-3.1862	0.033395	1.4763
	Nicotinic acid	0.19191	-2.3815	0.034818	1.4582
	Ribose 5-phosphate	0.30512	-1.7126	0.03668	1.4356
	N-Alpha-L-ornithine	160.86	7.3296	0.036732	1.435
	2,4-dihydroxyheptadec-16-en-1-yl acetate	0.012133	-6.3649	0.037092	1.4307
	Chlorogenic acid	0.4085	-1.2916	0.03726	1.4288
	6-Hydroxyflavone	3.5182	1.8148	0.038484	1.4147
	Syringaldehyde	2.1618	1.1123	0.038749	1.4117
	5-Pentylresorcinol	0.21495	-2.2179	0.039233	1.4063
	6,7 Dihydrxycoumarin	4.2711	2.0946	0.039602	1.4023
	Thymidine	2.2948	1.1984	0.039842	1.3997
	(1E)-1,7-bis(4-hydroxyphenyl)hept-1-en-3-one	3.2155	1.685	0.04012	1.3966
	3, 4-Dihydroxyphenylacetic acid	2.2879	1.194	0.040594	1.3915
	1,4-Diaminobutane (Putrescine)	3.2236	1.6887	0.042934	1.3672
	Gulonic acid gamma lactone	2.5339	1.3414	0.043811	1.3584
	2-Amino-3-(1H-imidazol-4-yl)propan-1-ol	0.027927	-5.1622	0.046913	1.3287
	Kaempferol	0.33477	-1.5788	0.047558	1.3228
	Uracil	2.1278	1.0894	0.048081	1.318
	3, 4-Dihydroxyphenylalanine	0.34826	-1.5218	0.048335	1.3157
	Xanthophyll	2.5967	1.3767	0.049629	1.3043
	cis-4-Hydroxyl-L-proline	27.751	4.7945	0.050835	1.2938
	cis-Aconitic acid	2.9021	1.5371	0.051536	1.2879
	Uridine-5-monophosphate	2.63	1.3951	0.052231	1.2821
	Glutamic acid	3.2767	1.7123	0.052443	1.2803
	L-Malic acid	3.288	1.7172	0.052512	1.2797
	Jatrorrhizine	0.22115	-2.1769	0.053655	1.2704
	Leucine	3.0824	1.6241	0.053939	1.2681
	Arginine	3.4112	1.7703	0.059888	1.2227
	O-Acetyl-L-serine	0.3917	-1.3522	0.060334	1.2194
	Glucose	2.3229	1.2159	0.062174	1.2064
	Beta NADP	0.29606	-1.7561	0.063356	1.1982
	3-Hydroxyanthranilic acid	0.16053	-2.6391	0.066223	1.179
	Histidine	4.0738	2.0264	0.066794	1.1753
	Indole carboxylic acid	0.36922	-1.4374	0.068765	1.1626
	2'-Deoxyadenosine	2.092	1.0649	0.072051	1.1424
	Serine	0.31883	-1.6492	0.072857	1.1375
	Inosine-5-monophosphate	2.3509	1.2332	0.075919	1.1196
	Methyl Jasmonate	4.3609	2.1246	0.078233	1.1066
	2,3-Bis[(9E,12E)-9,12-octadecadienoyloxy]propyl 2-(trimethylammonio)ethyl phosphate	25.312	4.6618	0.078919	1.1028
	Ononin	0.2323	-2.1059	0.081284	1.09
	2,3-dihydroxypropyl 12-methyltridecanoate	611.02	9.2551	0.083495	1.0783
	Gentisic acid	6.5759	2.7172	0.08469	1.0722
	{2-[(2E)-5-Hydroxy-2-penten-1-yl]-3-oxocyclopentyl}acetic acid	0.24254	-2.0437	0.088692	1.0521
	13(S)-HOTrE	0.028966	-5.1095	0.089093	1.0502
	Ribose	2.34	1.2265	0.089579	1.0478
	Putrescine	0.087273	-3.5183	0.091147	1.0403
	TriMethylamine N-oxide (TMANO)	2.0881	1.0622	0.09119	1.0401
	Dichloroacetic acid	18.68	4.2234	0.096928	1.0136
	4-Hydroxy-3-methoxycinnamaldehyde	0.033899	-4.8826	0.098909	1.0048
triple/WT		FC	log2(FC)	raw.pval	#NAME?
Pst cor-_3 hpi	(2E)-3,7-Dimethyl-2,6-octadien-1-yl beta-D-glucopyranoside	135.09	7.0778	2.3355e-10	9.6316
	Allysine	0.0025443	-8.6185	4.9823e-10	9.3026
	Andrographolide	0.0020001	-8.9657	8.2351e-09	8.0843
	(12Z)-9,10,11-trihydroxyoctadec-12-enoic acid	146.39	7.1937	8.771e-09	8.057
	13(S)-HpOTrE	58.604	5.8729	9.9407e-09	8.0026
	13-HpODE	329.24	8.363	2.6729e-08	7.573
	12-oxo Phytodienoic Acid	70.342	6.1363	3.3855e-08	7.4704
	1,4-dihydroxyheptadec-16-en-2-yl acetate	0.011513	-6.4406	3.4151e-08	7.4666
	(R)-3-Hydroxytetradecanoic acid	0.0042191	-7.8888	4.8836e-08	7.3113
	2,3-dihydroxypropyl 12-methyltridecanoate	408.19	8.6731	8.4647e-08	7.0724
	Benzaldehyde	76.665	6.2605	8.8236e-08	7.0544
	5-Dihydrotestosterone	0.0012797	-9.6099	1.0171e-07	6.9926
	Hydroxyprogesterone	60.829	5.9267	1.8484e-07	6.7332
	5-Aminopentanamide	164.15	7.3589	1.869e-07	6.7284
	(9Z)-12-Oxo-9-dodecenoic acid	0.0091098	-6.7784	2.0592e-07	6.6863
	Docosanamide	0.059784	-4.0641	2.3414e-07	6.6305
	1-Piperideine	287.83	8.1691	3.0747e-07	6.5122
	octadec-9-ynoic acid	28.998	4.8579	3.4001e-07	6.4685
	Dihydrothymine	0.013095	-6.2548	4.1842e-07	6.3784
	1,5,6,7-tetrahydropteridin	0.0089641	-6.8016	4.2501e-07	6.3716
	Choline	0.0035103	-8.1542	4.6545e-07	6.3321
	Crotanecine	0.011461	-6.4471	5.7127e-07	6.2432
	12-oxo-phytodienoic acid	213.83	7.7403	6.5512e-07	6.1837
	Linoleic acid	65.243	6.0278	6.5514e-07	6.1837
	g-Guanidinobutyrate	0.019066	-5.7129	7.2962e-07	6.1369
	Tyrosol	16.342	4.0305	8.2189e-07	6.0852
	Melatonin	0.0072846	-7.1009	9.0412e-07	6.0438
	Butylphthalide	0.0032157	-8.2806	9.7744e-07	6.0099
	4-Hydroxyphenylpyruvate	0.00048941	-10.997	9.9482e-07	6.0023
	3-Dimethylallyl-4-hydroxymandelic acid	0.0017675	-9.144	1.0329e-06	5.9859
	13-apo-beta-carotenone	0.0082564	-6.9203	1.3814e-06	5.8597
	2-hydroxy-6-[(8Z,11Z)-pentadeca-8,11,14-trien-1-yl]benzoic acid	0.0014217	-9.4582	1.4311e-06	5.8443
	JA-Ile	26.56	4.7312	1.4536e-06	5.8376
	Anisole	530.98	9.0525	1.5824e-06	5.8007
	6-Methoxyquinoline	0.025447	-5.2963	1.7963e-06	5.7456
	(11E,15Z)-9,10,13-trihydroxyoctadeca-11,15-dienoic acid	616.71	9.2684	1.8998e-06	5.7213
	galegine	0.024321	-5.3617	2.221e-06	5.6535
	2-Guanidinobenzimidazole	199.05	7.637	2.3082e-06	5.6367
	Methyl Jasmonate	32.366	5.0164	2.3252e-06	5.6335
	3,14-Dihydroxycard-20(22)-enolide	0.020456	-5.6113	3.6728e-06	5.435
	Salicylic acid	0.085219	-3.5527	4.3655e-06	5.36
	oxalacetate	178.88	7.4829	4.3824e-06	5.3583
	L-(+)-Alanine	0.016199	-5.9479	4.4224e-06	5.3543
	(9Z,11Z,13S,15Z)-12,13-epoxyoctadecatrienoic acid	20.379	4.349	4.6925e-06	5.3286
	Pipecolic acid	0.11019	-3.1819	4.9566e-06	5.3048
	L-(-)-Threonine	0.036259	-4.7855	5.3326e-06	5.2731
	1-Linoleoyl glycerol	41.469	5.374	6.4671e-06	5.1893
	4,5-dihydroxy-3,4-bis(hydroxymethyl)-4a,8,8-trimethyl-1,4,4a,5,6,7,8,8a-octahydronaphthalen-1-yl hexanoate	664.65	9.3764	7.2285e-06	5.141
	Ricinoleic Acid	43.074	5.4288	7.589e-06	5.1198
	(4aS,5R,6S,8aS)-5-[(3E)-5-methoxy-3-methyl-5-oxopent-3-en-1-yl]-5,6,8a-trimethyl-3,4,4a,5,6,7,8,8a-octahydronaphthalene-1-carboxylic acid	42.612	5.4132	7.9811e-06	5.0979
	DL-Arginine	0.016439	-5.9267	8.2346e-06	5.0844
	Glycine	0.027123	-5.2043	8.2374e-06	5.0842
	Acetylhistamine	22.709	4.5052	8.2597e-06	5.083
	Benzamide	55.824	5.8028	1.0055e-05	4.9976
	PC(18:3(9Z,12Z,15Z)/18:2(9Z,12Z))	89.376	6.4818	1.1118e-05	4.954
	Isoquinoline	0.02341	-5.4167	1.2655e-05	4.8977
	(R)-hydnocarpic acid	34.435	5.1058	1.4261e-05	4.8458
	2-Pyrrolidone	115.53	6.8521	1.554e-05	4.8086
	1-Stearoylglycerol	0.00075169	-10.378	2.0059e-05	4.6977
	Orotic acid	0.059232	-4.0775	2.0468e-05	4.6889
	8-{3-Oxo-2-[(2E)-2-penten-1-yl]-1-cyclopenten-1-yl}octanoic acid	23.137	4.5321	2.4422e-05	4.6122
	Jasmonic acid	33.116	5.0495	2.6289e-05	4.5802
	1-pyrroline	38.103	5.2518	2.866e-05	4.5427
	Leucocianidol	119.95	6.9063	3.0631e-05	4.5138
	Pyrimidine	27.436	4.778	3.638e-05	4.4391
	S-(-)-Cathinone	0.051455	-4.2805	4.3251e-05	4.364
	Ethyl palmitoleate	7.8693	2.9762	4.3788e-05	4.3586
	Afzelin	473.49	8.8872	4.6168e-05	4.3357
	3,5-di-tert-Butyl-4-hydroxybenzaldehyde	202.81	7.664	4.7074e-05	4.3272
	fagaramide	0.016591	-5.9135	5.0459e-05	4.2971
	Isoamylamine	14.122	3.8198	5.1927e-05	4.2846
	Diethylamine	0.0043955	-7.8297	5.409e-05	4.2669
	Ergostane	0.056463	-4.1466	6.109e-05	4.214
	Oleamide	0.032886	-4.9264	6.2021e-05	4.2075
	D-Mannose-6-phosphate	3.7748	1.9164	7.0123e-05	4.1541
	L-Histidine	71.978	6.1695	0.00010025	3.9989
	Piperazine	20.796	4.3782	0.00011295	3.9471
	DL-Histidine	9.6769	3.2745	0.00012324	3.9093
	Hexylresorcinol	0.084654	-3.5623	0.00013714	3.8628
	Palmitic Acid	14.991	3.9061	0.00014516	3.8382
	Orsellinic acid	25.688	4.683	0.00015886	3.799
	2'-Deoxycytosine	40.154	5.3275	0.00016376	3.7858
	Xanthine	24.152	4.5941	0.00016672	3.778
	Azelaic acid	83.289	6.38	0.0001713	3.7662
	Eleostearic acid	0.053188	-4.2328	0.0001872	3.7277
	N(1)-acetylspermidine	35.816	5.1625	0.0001993	3.7005
	epi-jasmonic acid	0.032293	-4.9526	0.00021262	3.6724
	Kaempferitrin	92.21	6.5268	0.00024016	3.6195
	4-Hydroxyphenylacetic acid	2.7577	1.4635	0.00024031	3.6192
	Palmitylethanolamide	0.08406	-3.5724	0.00025611	3.5916
	L-Lysine	84.277	6.3971	0.00025991	3.5852
	5-(3-cyclohexylprop-1-ynyl)nicotinic acid	327.22	8.3541	0.00026395	3.5785
	4-[(E)-2-(Allyloxy)vinyl]-1,2-dimethoxybenzene	41.021	5.3583	0.00029131	3.5356
	4-hydroxycinnamaldehyde	31.342	4.97	0.00031372	3.5035
	ISOKOBUSONE	15.304	3.9358	0.00031708	3.4988
	Tremetone	0.102	-3.2933	0.00032354	3.4901
	8-{(1S,2S)-3-Oxo-2-[(2Z)-2-penten-1-yl]cyclopentyl}octanoic acid	3.7361	1.9015	0.00033226	3.4785
	Palmitoleic acid	10.112	3.3381	0.000341	3.4673
	Erucamide	10.98	3.4568	0.00048429	3.3149
	(3Z,6Z,9Z)-dodecatrienol	24.012	4.5857	0.00056005	3.2518
	9S,13R-12-Oxophytodienoic acid	0.1136	-3.138	0.00069275	3.1594
	Succinimide	2.7672	1.4684	0.00078316	3.1061
	cis-1,3,4,6,7,11b-Hexahydro-9-methoxy-2H-benzo[a]quinolizine-3-carboxylic acid	0.19078	-2.39	0.0008336	3.079
	4-Dodecylbenzenesulfonic acid	0.019135	-5.7077	0.00094769	3.0233
	2,2,6,6-Tetramethyl-1-piperidinol (TEMPO)	54.81	5.7764	0.00098588	3.0062
	Gentisic acid	0.016415	-5.9288	0.00099113	3.0039
	Octylamine	49.684	5.6347	0.0010827	2.9655
	Shogaol	7.8028	2.964	0.0013947	2.8555
	Toxopyrimidine	0.20351	-2.2968	0.0014913	2.8264
	Alpha-D-mannose-1-phosphate	3.1479	1.6544	0.0015354	2.8138
	Sorbic acid	0.13036	-2.9394	0.0016996	2.7697
	Heptadecanoic Acid	9.5526	3.2559	0.0023133	2.6358
	Carbamic acid	0.015154	-6.0442	0.0023891	2.6218
	2-Aminophenol	123.01	6.9426	0.0027647	2.5583
	Vanillyl mandelic acid	0.19481	-2.3599	0.0028002	2.5528
	L-Proline	11.825	3.5638	0.0031178	2.5062
	Gulonic acid gamma lactone	3.8454	1.9431	0.0032039	2.4943
	Nootkatone	28.882	4.8521	0.0039566	2.4027
	N-((4-AMINO-2-METHYL-5-PYRIMIDINYL)METHYL)FORMAMIDE	29.294	4.8726	0.0044117	2.3554
	Magnoflorine	0.12149	-3.0411	0.0049339	2.3068
	Sedanolide	0.29413	-1.7655	0.0052045	2.2836
	Linoleoyl Ethanolamide	11.785	3.5589	0.0052249	2.2819
	Uracil	0.072981	-3.7763	0.0057204	2.2426
	Methylhistamine	16.477	4.0424	0.0062476	2.2043
	Syringaldehyde	3.2819	1.7145	0.0066399	2.1778
	5-Methylcytosine	0.0066826	-7.2254	0.0069895	2.1556
	Boschnaloside	0.42324	-1.2404	0.0070542	2.1516
	3,4-Hydroxyphenylpropionic acid	2.3512	1.2334	0.0071928	2.1431
	(2E,7R,11R)-3,7,11,15-Tetramethyl-2-hexadecenal	212.3	7.7299	0.0080121	2.0963
	Pelargonin_P3	2.9545	1.5629	0.0083479	2.0784
	12-trans-Hydroxy juvenile hormone III	0.020055	-5.6399	0.0085952	2.0657
	1-Methylguanidine hydrochloride	3.5983	1.8473	0.0096776	2.0142
	9-Oxononanoic acid	120.98	6.9187	0.0097014	2.0132
	Sphingosine-1-phosphate	8.5059	3.0885	0.010504	1.9786
	agmatine	3.5899	1.844	0.011473	1.9403
	2-methyleneglutaric acid	2.1582	1.1098	0.011493	1.9396
	Melibiose	0.016229	-5.9453	0.011783	1.9288
	Artemisic acid	186.3	7.5415	0.0118	1.9281
	6-Hydroxyflavone	14.586	3.8665	0.012336	1.9088
	7-Hydroxyflavone	3.5011	1.8078	0.012929	1.8884
	Vincristine sulfate	0.13194	-2.922	0.014691	1.8329
	Boschnialactone	0.22962	-2.1227	0.015104	1.8209
	Fructose	0.1874	-2.4158	0.015242	1.817
	Ectocarpene	0.0085411	-6.8714	0.016137	1.7922
	Corchorifatty acid F	0.41995	-1.2517	0.016246	1.7893
	Adipic acid	2.4603	1.2988	0.016441	1.7841
	Senkyunolide A	0.37799	-1.4036	0.017264	1.7628
	Pyrrole	0.3729	-1.4231	0.01755	1.7557
	Herniarin	3.6418	1.8646	0.017635	1.7536
	3-deoxyestradiol	20.473	4.3557	0.017998	1.7448
	2-(Acetylamino)hexanoic acid	4.1499	2.0531	0.02018	1.6951
	1-Tetradecylamine	20.579	4.3631	0.020239	1.6938
	2,3-Bis[(9E,12E)-9,12-octadecadienoyloxy]propyl 2-(trimethylammonio)ethyl phosphate	31.288	4.9676	0.021204	1.6736
	Leiokinine A	2.3826	1.2526	0.022417	1.6494
	8-Nitro cGMP	4.4923	2.1675	0.022888	1.6404
	Catechin	0.11533	-3.1162	0.027612	1.5589
	9-HpODE	0.090995	-3.4581	0.028967	1.5381
	Naringin	21.89	4.4522	0.031645	1.4997
	2-Hydroxyhippuric acid	3.6266	1.8586	0.032077	1.4938
	Spermidine	0.016304	-5.9386	0.032259	1.4914
	Pinitol	4.2355	2.0825	0.03445	1.4628
	Xanthosine	2.7101	1.4384	0.034515	1.462
	4-HBA	8.7993	3.1374	0.037011	1.4317
	O-Acetyl-L-serine	0.2296	-2.1228	0.037223	1.4292
	imidazole, 5-(2-aminoethyl)-1-methyl-	2.875	1.5235	0.03819	1.418
	L-Methionine sulfone	19.615	4.2939	0.042924	1.3673
	TriMethylamine N-oxide (TMANO)	25.201	4.6554	0.043509	1.3614
	Scopoletin	3.18	1.669	0.043659	1.3599
	D-Mannitol	3.0579	1.6126	0.043831	1.3582
	Valine	0.17669	-2.5007	0.045081	1.346
	ADP	5.5597	2.475	0.045682	1.3403
	Juniperic acid	0.27741	-1.8499	0.046388	1.3336
	Thapsate	10.465	3.3875	0.048762	1.3119
	9-Oxo-ODE	15.897	3.9906	0.05084	1.2938
	Dipropyl sulfoxide	100.79	6.6552	0.052856	1.2769
	4-Hydroxy-3-methoxycinnamaldehyde	0.15161	-2.7216	0.053322	1.2731
	2-Hydroxyiisobutyric acid	2.4194	1.2746	0.053567	1.2711
	1-palmitoyl-2-[(9Z,12Z,15Z)-octadecatrienoyl]-sn-glycero-3-phosphocholine	2.0365	1.0261	0.054187	1.2661
	Embelin	0.44328	-1.1737	0.054333	1.2649
	Adenosine diphosphate	4.6705	2.2236	0.056722	1.2462
	Dihydrozeatin	0.27447	-1.8653	0.060307	1.2196
	Epicatechin	0.16589	-2.5917	0.064003	1.1938
	6-methoxycinnamic acid	2.9011	1.5366	0.06407	1.1933
	GTP	2.159	1.1103	0.070652	1.1509
	O-phospho Serine	3.0543	1.6108	0.072269	1.141
	Uridine-5-monophosphate	2.6673	1.4154	0.074448	1.1281
	Jatrorrhizine	2.2333	1.1592	0.075778	1.1205
	2'-Deoxyadenosine-5'-monophosphate	2.4284	1.28	0.076231	1.1179
	(+)-[6]-Gingerol	0.35987	-1.4744	0.083206	1.0798
	Inosine-5-diphosphate. Na	2.6432	1.4023	0.08336	1.079
	Chlorogenic acid	3.0432	1.6056	0.090016	1.0457
	Asparagine	0.25848	-1.9519	0.092298	1.0348
	Putrescine	0.11196	-3.1589	0.09502	1.0222
	sinapoyltartronic acid	23.156	4.5333	0.095552	1.0198
	Fructose 1,6-bisphosphate	0.22665	-2.1414	0.097661	1.0103

## Sheet: DEGs informations
triple/WT	Query	Match	HMDB	PubChem	ChEBI	KEGG	SMILES
Pst 0 hpi	oxalacetate	Oxalacetic acid	HMDB0000223	970	30744	C00036	OC(=O)CC(=O)C(O)=O
	Glycine	Glycine	HMDB0000123	750	15428	C00037	NCC(O)=O
	L-(+)-Alanine	L-Alanine	HMDB0000161	5950	16977	C00041	C[C@H](N)C(O)=O
	L-Lysine	Lysine	HMDB0000182	5962	18019	C00047	NCCCC[C@H](N)C(O)=O
	Uracil	Uracil	HMDB0000300	1174	17568	C00106	O=C1NC=CC(=O)N1
	Choline	Choline	HMDB0000097	305	15354	C00114	C[N+](C)(C)CCO
	L-Histidine	Histidine	HMDB0000177	6274	15971	C00135	N[C@@H](CC1=CN=CN1)C(O)=O
	L-Proline	Proline	HMDB0000162	145742	17203	C00148	OC(=O)[C@@H]1CCCN1
	1-oleoyl-2-linoleoyl-sn-glycero-3-phosphocholine	PC(18:1(9Z)/18:2(9Z,12Z))	HMDB0008105	24778939	74670	C00157	CCCCCCCC\C=C/CCCCCCCC(=O)OC[C@]([H])(COP([O-])(=O)OCC[N+](C)(C)C)OC(=O)CCCCCCC\C=C/C\C=C/CCCCC
	PC(18:3(9Z,12Z,15Z)/18:2(9Z,12Z))	PC(18:3(9Z,12Z,15Z)/18:2(9Z,12Z))	HMDB0008204	52922845	NA	C00157	CCCCC\C=C/C\C=C/CCCCCCCC(=O)O[C@]([H])(COC(=O)CCCCCCC\C=C/C\C=C/C\C=C/CC)COP([O-])(=O)OCC[N+](C)(C)C
	agmatine	Agmatine	HMDB0001432	199	17431	C00179	NCCCCNC(N)=N
	L-(-)-Threonine	L-Threonine	HMDB0000167	6288	16857	C00188	C[C@@H](O)[C@H](N)C(O)=O
	Palmitic Acid	Palmitic acid	HMDB0000220	985	15756	C00249	CCCCCCCCCCCCCCCC(O)=O
	Benzaldehyde	Benzaldehyde	HMDB0006115	240	17169	C00261	O=CC1=CC=CC=C1
	Orotic acid	Orotic acid	HMDB0000226	967	16742	C00295	OC(=O)C1=CC(=O)NC(=O)N1
	Xanthine	Xanthine	HMDB0000292	1188	17712	C00385	O=C1NC2=C(NC=N2)C(=O)N1
	Pyrimidine	Pyrimidine	HMDB0003361	9260	16898	C00396	C1=CN=CN=C1
	Pipecolic acid	Pipecolic acid	HMDB0000070	849	17964	C00408	OC(=O)C1CCCCN1
	N(1)-acetylspermidine	N1-Acetylspermidine	HMDB0001276	496	17927	C00612	CC(=O)NCCCNCCCCN
	Gentisic acid	Gentisic acid	HMDB0000152	3469	17189	C00628	OC(=O)C1=C(O)C=CC(O)=C1
	4-Hydroxyphenylacetic acid	p-Hydroxyphenylacetic acid	HMDB0000020	127	18101	C00642	OC(=O)CC1=CC=C(O)C=C1
	Tretinoin	all-trans-Retinoic acid	HMDB0001852	444795	15367	C00777	C\C(\C=C\C1=C(C)CCCC1(C)C)=C/C=C/C(/C)=C/C(O)=O
	Creatinine	Creatinine	HMDB0000562	588	16737	C00791	CN1CC(=O)NC1=N
	Dihydrothymine	Dihydrothymine	HMDB0000079	676414	27468	C00906	C[C@H]1CNC(=O)NC1=O
	2-Mercaptoethanol	beta-Mercaptoethanol	HMDB0245190	1567	41218	C00928	OCCS
	5-Aminopentanamide	5-Aminopentanamide	HMDB0012176	439358	18120	C00990	NCCCCC(N)=O
	g-Guanidinobutyrate	4-Guanidinobutanoic acid	HMDB0003464	500	15728	C01035	NC(=N)NCCCC(O)=O
	Hydroxyprogesterone	17-Hydroxyprogesterone	HMDB0000374	6238	17252	C01176	[H][C@@]12CC[C@](O)(C(C)=O)[C@@]1(C)CC[C@@]1([H])[C@@]2([H])CCC2=CC(=O)CC[C@]12C
	4-Hydroxyphenylpyruvate	4-Hydroxyphenylpyruvic acid	HMDB0000707	979	15999	C01179	OC(=O)C(=O)CC1=CC=C(O)C=C1
	Toxopyrimidine	4-Amino-5-hydroxymethyl-2-methylpyrimidine	HMDB0247327	NA	16892	C01279	CC1=NC=C(CO)C(N)=N1
	Anisole	Anisole	HMDB0033895	7519	16579	C01403	COC1=CC=CC=C1
	Carbamic acid	Carbamic acid	HMDB0003551	277	28616	C01563	NC(O)=O
	Octylamine	Octylamine	HMDB0255916	8143	7728	C01740	CCCCCCCCN
	Orsellinic acid	Orsellinic acid	NA	68072	32807	C01839	Cc1cc(O)cc(O)c1C(=O)O
	2-Aminophenol	2-Aminophenol	METPA0236	NA	18112	C01987	NA
	Dichloromethane	Dichloromethane	HMDB0031548	6344	15767	C02271	ClCCl
	5-Methylcytosine	5-Methylcytosine	HMDB0002894	65040	27551	C02376	CC1=C(N)NC(=O)N=C1
	6-Aminocaproic acid	Aminocaproic acid	HMDB0001901	564	16586	C02378	NCCCCCC(O)=O
	DL-Arginine	DL-Arginine	HMDB0251511	232	29016	C02385	NC(CCCN=C(N)N)C(O)=O
	beta-Leucine	Beta-Leucine	HMDB0003640	439734	86261	C02486	CC(C)[C@@H](N)CC(O)=O
	Isoamylamine	3-Methyl-1-butylamine	HMDB0031659	7894	43689	C02640	CC(C)CCN
	2-methyleneglutaric acid	2-Methylglutaric acid	HMDB0000422	12046	68567	C02930	CC(CCC(O)=O)C(O)=O
	dimethylformamide	N,N-Dimethylformamide	HMDB0001888	6228	17741	C03134	CN(C)C=O
	Allysine	Allysine	HMDB0001263	160603	17917	C04076	N[C@@H](CCCC=O)C(O)=O
	13-HpODE	13-L-Hydroperoxylinoleic acid	HMDB0003871	5280720	15655	C04717	CCCCC[C@H](OO)\C=C\C=C/CCCCCCCC(O)=O
	Methylhistamine	1-Methylhistamine	HMDB0000898	3614	29009	C05127	CN1C=NC(CCN)=C1
	N-Methylhistamine	N-Methylhistamine	HMDB0061685	912	NA	C05127	CNCCC1=CN=CN1
	Acetylhistamine	N-Acetylhistamine	HMDB0013253	69602	28483	C05135	CC(=O)NCCC1=CN=CN1
	Hydantoin	Hydantoin	HMDB0253235	10006	27612	C05146	O=C1CNC(=O)N1
	Melibiose	Melibiose	HMDB0000048	6602503	4808	C05402	OC[C@H]1O[C@H](OC[C@H]2O[C@H](O)[C@H](O)[C@@H](O)[C@@H]2O)[C@H](O)[C@@H](O)[C@H]1O
	Cholecalciferol	Vitamin D3	HMDB0000876	5280795	28940	C05443	[H][C@@]1(CC[C@@]2([H])\C(CCC[C@]12C)=C\C=C1\C[C@@H](O)CCC1=C)[C@H](C)CCCC(C)C
	4-hydroxycinnamaldehyde	p-Coumaraldehyde	HMDB0040986	641301	28353	C05608	OC1=CC=C(\C=C\C=O)C=C1
	Leucocianidol	Leucocyanidin	HMDB0303660	71629	15758	C05906	OC1C(O)C2=C(O)C=C(O)C=C2OC1C1=CC(O)=C(O)C=C1
	Tyrosol	Tyrosol	HMDB0004284	10393	1879	C06044	OCCC1=CC=C(O)C=C1
	Adipic acid	Adipic acid	HMDB0000448	196	30832	C06104	OC(=O)CCCCC(O)=O
	Sphingosine-1-phosphate	Sphingosine 1-phosphate	HMDB0000277	5283560	37550	C06124	CCCCCCCCCCCCC\C=C\[C@@H](O)[C@@H](N)COP(O)(O)=O
	Isoquinoline	Isoquinoline	HMDB0034244	8405	16092	C06323	C1=CC=C2C=NC=CC2=C1
	DL-Histidine	D-Histidine	HMDB0250763	773	27570	C06419	NC(CC1=CN=CN1)C(O)=O
	Desethylatrazine	6-Chloro-N-(1-methylethyl)-1,3,5-triazine-2,4-diamine	HMDB0033249	22563	28212	C06559	CC(C)NC1=NC(N)=NC(Cl)=N1
	Triethanolamine	Triethanolamine	HMDB0032538	7618	28621	C06771	OCCN(CCO)CCO
	Ethylbenzene	Ethylbenzene	HMDB0059905	7500	16101	C07111	CCC1=CC=CC=C1
	(S)-(+)-Methamphetamine	Methamphetamine	HMDB0015517	10836	6809	C07164	CN[C@@H](C)CC1=CC=CC=C1
	Tris(hydroxymethyl)aminomethane	Tromethamine	HMDB0240288	6503	9754	C07182	NC(CO)(CO)CO
	Succinimide	Succinimide	HMDB0240653	NA	9307	C07273	O=C1CCC(=O)N1
	Perindopril	Perindopril	HMDB0014928	107807	8024	C07706	[H][C@]12C[C@H](N(C(=O)[C@H](C)N[C@@H](CCC)C(=O)OCC)[C@@]1([H])CCCC2)C(O)=O
	Piperazine	Piperazine	HMDB0014730	4837	28568	C07973	C1CNCCN1
	DL-Cycloserine	Cycloserine	HMDB0014405	6234	40009	C08057	[H][C@@]1(N)CON=C1O
	Azelaic acid	Azelaic acid	HMDB0000784	2266	48131	C08261	OC(=O)CCCCCCCC(O)=O
	Muscimol	Muscimol	HMDB0254955	4266	7035	C08311	NCC1=CC(O)=NO1
	Palmitoleic acid	Palmitoleic acid	HMDB0003229	445638	28716	C08362	CCCCCC\C=C/CCCCCCCC(O)=O
	Eleostearic acid	Punicic acid	HMDB0030963	12309425	38383	C08364	CCCC\C=C\C=C/C=C/CCCCCCCC(O)=O
	Ricinoleic Acid	Ricinoleic acid	HMDB0034297	5282942	85639	C08365	CCCCCCC(O)C\C=C/CCCCCCCC(O)=O
	(3Z,6Z,9Z)-dodecatrienol	(3Z,6Z,9Z)-dodecatrienol	NA	5281129	28627	C08375	CC/C=C\C/C=C\C/C=C\CCO
	Herniarin	Herniarin	HMDB0029758	10748	5679	C09268	COC1=CC2=C(C=CC(=O)O2)C=C1
	Magnoflorine	magnoflorine	HMDB0304413	3999	6641	C09581	COC1=CC=C2CC3C4=C(CC[N+]3(C)C)C=C(OC)C(O)=C4C2=C1O
	Botrydial	Botrydial	NA	185781	3159	C09622	CC(=O)O1C(C)(C=O)2(O)1C(C)(C)C2(C)C=O
	Benzamide	Benzamide	HMDB0004461	2331	28179	C09815	NC(=O)C1=CC=CC=C1
	2-Pyrrolidone	2-Pyrrolidinone	HMDB0002039	12025	36592	C11118	O=C1CCCN1
	3-Dimethylallyl-4-hydroxymandelic acid	3-Dimethylallyl-4-hydroxymandelic acid	NA	NA	NA	C12457	NA
	Diethyl phthalate	Diethyl phthalic acid	HMDB0094660	6781	34698	C14175	CCOC(=O)C1=CC=CC=C1C(=O)OCC
	Di-n-Amyl phthalate	Dipentyl phthalate	HMDB0251441	8561	34680	C14300	CCCCCOC(=O)C1=CC=CC=C1C(=O)OCCCCC
	2,4-Diaminotoluene	2,4-Toluenediamine	HMDB0041799	7261	34237	C14401	CC1=C(N)C=C(N)C=C1
	Diethylamine	Diethylamine	HMDB0041878	8021	85259	C14422	CCNCC
	Decylubiquinone	Decylubiquinone	HMDB0250928	NA	52020	C15494	CCCCCCCCCCC1=C(C)C(=O)C(OC)=C(OC)C1=O
	1-pyrroline	1-Pyrroline	HMDB0012497	79803	19092	C15668	C1CC=NC1
	9-Oxononanoic acid	9-Oxononanoic acid	METPA1279	NA	78700	C16322	NA
	2,4,6-triaminotoluene	2,4,6-Triaminotoluene	NA	66605	NA	C16400	NA
	12-trans-Hydroxy juvenile hormone III	12-trans-Hydroxy juvenile hormone III	NA	47205804	80540	C16508	NA
	Palmitylethanolamide	Palmitoylethanolamide	HMDB0002100	4671	71464	C16512	CCCCCCCCCCCCCCCC(=O)NCCO
	Afzelin	Afzelin	NA	44258913	NA	C16911	CC1O(Oc2c(-c3ccc(O)cc3)oc3cc(O)cc(O)c3c2=O)(O)C(O)1O
	Kaempferitrin	Kaempferitrin	HMDB0037438	5486199	68883	C16981	C[C@@H]1O[C@@H](OC2=CC(O)=C3C(=O)C(O[C@@H]4O[C@@H](C)[C@H](O)[C@@H](O)[C@H]4O)=C(OC3=C2)C2=CC=C(O)C=C2)[C@H](O)[C@H](O)[C@H]1O
	Sedanolide	Neocnidilide	HMDB0034450	5018391	NA	C17002	CCCCC1OC(=O)C2=CCCCC12
	Ethephon	Ethephon	HMDB0252014	NA	52741	C18399	OP(O)(=O)CCCl
	quinmerac	Quinmerac	HMDB0257043	91749	84199	C18891	CC1=CC2=C(N=C1)C(C(O)=O)=C(Cl)C=C2
	Methyl mesylate	Methyl methanesulfonate	HMDB0254601	4156	25255	C19181	COS(C)(=O)=O
	4-Vinylcyclohexene	4-Vinylcyclohexene	HMDB0246592	7499	NA	C19310	C=CC1CCC=CC1
	Oleamide	Oleamide	HMDB0002117	5283387	116314	C19670	CCCCCCCC\C=C/CCCCCCCC(N)=O
	Pyrrole	Pyrrole	HMDB0035924	8027	19203	C19907	N1C=CC=C1
	Paspalinine	Paspalinine	NA	172232293	NA	C20554	NA
triple/WT	Oxalacetic acid	Oxalacetic acid	HMDB0000223	970	NA	C00036	OC(=O)CC(=O)C(O)=O
Pst 1 hpi	Glycine	Glycine	HMDB0000123	750	NA	C00037	NCC(O)=O
	L-Alanine	L-Alanine	HMDB0000161	5950	NA	C00041	C[C@H](N)C(O)=O
	Lysine	Lysine	HMDB0000182	5962	NA	C00047	NCCCC[C@H](N)C(O)=O
	Uracil	Uracil	HMDB0000300	1174	NA	C00106	O=C1NC=CC(=O)N1
	Choline	Choline	HMDB0000097	305	NA	C00114	C[N+](C)(C)CCO
	Histidine	Histidine	HMDB0000177	6274	NA	C00135	N[C@@H](CC1=CN=CN1)C(O)=O
	Proline	Proline	HMDB0000162	145742	NA	C00148	OC(=O)[C@@H]1CCCN1
	Phosphatidylcholine	Phosphatidylcholine	NA	NA	NA	C00157	NA
	Agmatine	Agmatine	HMDB0001432	199	NA	C00179	NCCCCNC(N)=N
	L-Threonine	L-Threonine	HMDB0000167	6288	NA	C00188	C[C@@H](O)[C@H](N)C(O)=O
	Palmitic acid	Palmitic acid	HMDB0000220	985	NA	C00249	CCCCCCCCCCCCCCCC(O)=O
	Benzaldehyde	Benzaldehyde	HMDB0006115	240	NA	C00261	O=CC1=CC=CC=C1
	Orotic acid	Orotic acid	HMDB0000226	967	NA	C00295	OC(=O)C1=CC(=O)NC(=O)N1
	Xanthine	Xanthine	HMDB0000292	1188	NA	C00385	O=C1NC2=C(NC=N2)C(=O)N1
	Pyrimidine	Pyrimidine	HMDB0003361	9260	NA	C00396	C1=CN=CN=C1
	Pipecolic acid	Pipecolic acid	HMDB0000070	849	NA	C00408	OC(=O)C1CCCCN1
	N1-Acetylspermidine	N1-Acetylspermidine	HMDB0001276	496	NA	C00612	CC(=O)NCCCNCCCCN
	Gentisic acid	Gentisic acid	HMDB0000152	3469	NA	C00628	OC(=O)C1=C(O)C=CC(O)=C1
	p-Hydroxyphenylacetic acid	p-Hydroxyphenylacetic acid	HMDB0000020	127	NA	C00642	OC(=O)CC1=CC=C(O)C=C1
	all-trans-Retinoic acid	all-trans-Retinoic acid	HMDB0001852	444795	NA	C00777	C\C(\C=C\C1=C(C)CCCC1(C)C)=C/C=C/C(/C)=C/C(O)=O
	Creatinine	Creatinine	HMDB0000562	588	NA	C00791	CN1CC(=O)NC1=N
	Dihydrothymine	Dihydrothymine	HMDB0000079	676414	NA	C00906	C[C@H]1CNC(=O)NC1=O
	beta-Mercaptoethanol	beta-Mercaptoethanol	HMDB0245190	1567	NA	C00928	OCCS
	5-Aminopentanamide	5-Aminopentanamide	HMDB0012176	439358	NA	C00990	NCCCCC(N)=O
	4-Guanidinobutanoic acid	4-Guanidinobutanoic acid	HMDB0003464	500	NA	C01035	NC(=N)NCCCC(O)=O
	17-Hydroxyprogesterone	17-Hydroxyprogesterone	HMDB0000374	6238	NA	C01176	[H][C@@]12CC[C@](O)(C(C)=O)[C@@]1(C)CC[C@@]1([H])[C@@]2([H])CCC2=CC(=O)CC[C@]12C
	4-Hydroxyphenylpyruvic acid	4-Hydroxyphenylpyruvic acid	HMDB0000707	979	NA	C01179	OC(=O)C(=O)CC1=CC=C(O)C=C1
	4-Amino-5-hydroxymethyl-2-methylpyrimidine	4-Amino-5-hydroxymethyl-2-methylpyrimidine	HMDB0247327	NA	NA	C01279	CC1=NC=C(CO)C(N)=N1
	Anisole	Anisole	HMDB0033895	7519	NA	C01403	COC1=CC=CC=C1
	Carbamic acid	Carbamic acid	HMDB0003551	277	NA	C01563	NC(O)=O
	Octylamine	Octylamine	HMDB0255916	8143	NA	C01740	CCCCCCCCN
	Ethyl benzoate	Ethyl benzoate	HMDB0033967	7165	NA	C01839	CCOC(=O)C1=CC=CC=C1
	2-Aminophenol	2-Aminophenol	METPA0236	NA	NA	C01987	NA
	Dichloromethane	Dichloromethane	HMDB0031548	6344	NA	C02271	ClCCl
	5-Methylcytosine	5-Methylcytosine	HMDB0002894	65040	NA	C02376	CC1=C(N)NC(=O)N=C1
	Aminocaproic acid	Aminocaproic acid	HMDB0001901	564	NA	C02378	NCCCCCC(O)=O
	DL-Arginine	DL-Arginine	HMDB0251511	232	NA	C02385	NC(CCCN=C(N)N)C(O)=O
	Beta-Leucine	Beta-Leucine	HMDB0003640	439734	NA	C02486	CC(C)[C@@H](N)CC(O)=O
	3-Methyl-1-butylamine	3-Methyl-1-butylamine	HMDB0031659	7894	NA	C02640	CC(C)CCN
	2-Methylglutaric acid	2-Methylglutaric acid	HMDB0000422	12046	NA	C02930	CC(CCC(O)=O)C(O)=O
	N,N-Dimethylformamide	N,N-Dimethylformamide	HMDB0001888	6228	NA	C03134	CN(C)C=O
	Allysine	Allysine	HMDB0001263	160603	NA	C04076	N[C@@H](CCCC=O)C(O)=O
	13-L-Hydroperoxylinoleic acid	13-L-Hydroperoxylinoleic acid	HMDB0003871	5280720	NA	C04717	CCCCC[C@H](OO)\C=C\C=C/CCCCCCCC(O)=O
	1-Methylhistamine	1-Methylhistamine	HMDB0000898	3614	NA	C05127	CN1C=NC(CCN)=C1
	N-Acetylhistamine	N-Acetylhistamine	HMDB0013253	69602	NA	C05135	CC(=O)NCCC1=CN=CN1
	Hydantoin	Hydantoin	HMDB0253235	10006	NA	C05146	O=C1CNC(=O)N1
	Melibiose	Melibiose	HMDB0000048	6602503	NA	C05402	OC[C@H]1O[C@H](OC[C@H]2O[C@H](O)[C@H](O)[C@@H](O)[C@@H]2O)[C@H](O)[C@@H](O)[C@H]1O
	Vitamin D3	Vitamin D3	HMDB0000876	5280795	NA	C05443	[H][C@@]1(CC[C@@]2([H])\C(CCC[C@]12C)=C\C=C1\C[C@@H](O)CCC1=C)[C@H](C)CCCC(C)C
	p-Coumaraldehyde	p-Coumaraldehyde	HMDB0040986	641301	NA	C05608	OC1=CC=C(\C=C\C=O)C=C1
	Leucocyanidin	Leucocyanidin	HMDB0303660	71629	NA	C05906	OC1C(O)C2=C(O)C=C(O)C=C2OC1C1=CC(O)=C(O)C=C1
	Tyrosol	Tyrosol	HMDB0004284	10393	NA	C06044	OCCC1=CC=C(O)C=C1
	Adipic acid	Adipic acid	HMDB0000448	196	NA	C06104	OC(=O)CCCCC(O)=O
	Sphingosine 1-phosphate	Sphingosine 1-phosphate	HMDB0000277	5283560	NA	C06124	CCCCCCCCCCCCC\C=C\[C@@H](O)[C@@H](N)COP(O)(O)=O
	Isoquinoline	Isoquinoline	HMDB0034244	8405	NA	C06323	C1=CC=C2C=NC=CC2=C1
	D-Histidine	D-Histidine	HMDB0250763	773	NA	C06419	NC(CC1=CN=CN1)C(O)=O
	6-Chloro-N-(1-methylethyl)-1,3,5-triazine-2,4-diamine	6-Chloro-N-(1-methylethyl)-1,3,5-triazine-2,4-diamine	HMDB0033249	22563	NA	C06559	CC(C)NC1=NC(N)=NC(Cl)=N1
	Triethanolamine	Triethanolamine	HMDB0032538	7618	NA	C06771	OCCN(CCO)CCO
	Ethylbenzene	Ethylbenzene	HMDB0059905	7500	NA	C07111	CCC1=CC=CC=C1
	Methamphetamine	Methamphetamine	HMDB0015517	10836	NA	C07164	CN[C@@H](C)CC1=CC=CC=C1
	Tromethamine	Tromethamine	HMDB0240288	6503	NA	C07182	NC(CO)(CO)CO
	Succinimide	Succinimide	HMDB0240653	NA	NA	C07273	O=C1CCC(=O)N1
	Perindopril	Perindopril	HMDB0014928	107807	NA	C07706	[H][C@]12C[C@H](N(C(=O)[C@H](C)N[C@@H](CCC)C(=O)OCC)[C@@]1([H])CCCC2)C(O)=O
	Piperazine	Piperazine	HMDB0014730	4837	NA	C07973	C1CNCCN1
	Cycloserine	Cycloserine	HMDB0014405	6234	NA	C08057	[H][C@@]1(N)CON=C1O
	Azelaic acid	Azelaic acid	HMDB0000784	2266	NA	C08261	OC(=O)CCCCCCCC(O)=O
	Muscimol	Muscimol	HMDB0254955	4266	NA	C08311	NCC1=CC(O)=NO1
	Palmitoleic acid	Palmitoleic acid	HMDB0003229	445638	NA	C08362	CCCCCC\C=C/CCCCCCCC(O)=O
	Punicic acid	Punicic acid	HMDB0030963	12309425	NA	C08364	CCCC\C=C\C=C/C=C/CCCCCCCC(O)=O
	Ricinoleic acid	Ricinoleic acid	HMDB0034297	5282942	NA	C08365	CCCCCCC(O)C\C=C/CCCCCCCC(O)=O
	(3Z,6Z,9Z)-dodecatrienol	(3Z,6Z,9Z)-dodecatrienol	NA	5281129	NA	C08375	CC/C=C\C/C=C\C/C=C\CCO
	Herniarin	Herniarin	HMDB0029758	10748	NA	C09268	COC1=CC2=C(C=CC(=O)O2)C=C1
	magnoflorine	magnoflorine	HMDB0304413	3999	NA	C09581	COC1=CC=C2CC3C4=C(CC[N+]3(C)C)C=C(OC)C(O)=C4C2=C1O
	Botrydial	Botrydial	NA	185781	NA	C09622	CC(=O)O1C(C)(C=O)2(O)1C(C)(C)C2(C)C=O
	Benzamide	Benzamide	HMDB0004461	2331	NA	C09815	NC(=O)C1=CC=CC=C1
	2-Pyrrolidinone	2-Pyrrolidinone	HMDB0002039	12025	NA	C11118	O=C1CCCN1
	3-Dimethylallyl-4-hydroxymandelic acid	3-Dimethylallyl-4-hydroxymandelic acid	NA	NA	NA	C12457	NA
	Diethyl phthalic acid	Diethyl phthalic acid	HMDB0094660	6781	NA	C14175	CCOC(=O)C1=CC=CC=C1C(=O)OCC
	Dipentyl phthalate	Dipentyl phthalate	HMDB0251441	8561	NA	C14300	CCCCCOC(=O)C1=CC=CC=C1C(=O)OCCCCC
	2,4-Toluenediamine	2,4-Toluenediamine	HMDB0041799	7261	NA	C14401	CC1=C(N)C=C(N)C=C1
	Diethylamine	Diethylamine	HMDB0041878	8021	NA	C14422	CCNCC
	Decylubiquinone	Decylubiquinone	HMDB0250928	NA	NA	C15494	CCCCCCCCCCC1=C(C)C(=O)C(OC)=C(OC)C1=O
	1-Pyrroline	1-Pyrroline	HMDB0012497	79803	NA	C15668	C1CC=NC1
	9-Oxo-nonanoic acid	9-Oxo-nonanoic acid	HMDB0094711	75704	NA	C16322	OC(=O)CCCCCCCC=O
	2,4,6-Triaminotoluene	2,4,6-Triaminotoluene	NA	66605	NA	C16400	NA
	12-trans-Hydroxy juvenile hormone III	12-trans-Hydroxy juvenile hormone III	NA	47205804	NA	C16508	NA
	Palmitoylethanolamide	Palmitoylethanolamide	HMDB0002100	4671	NA	C16512	CCCCCCCCCCCCCCCC(=O)NCCO
	Afzelin	Afzelin	NA	44258913	NA	C16911	CC1O(Oc2c(-c3ccc(O)cc3)oc3cc(O)cc(O)c3c2=O)(O)C(O)1O
	Kaempferitrin	Kaempferitrin	HMDB0037438	5486199	NA	C16981	C[C@@H]1O[C@@H](OC2=CC(O)=C3C(=O)C(O[C@@H]4O[C@@H](C)[C@H](O)[C@@H](O)[C@H]4O)=C(OC3=C2)C2=CC=C(O)C=C2)[C@H](O)[C@H](O)[C@H]1O
	Neocnidilide	Neocnidilide	HMDB0034450	5018391	NA	C17002	CCCCC1OC(=O)C2=CCCCC12
	Ethephon	Ethephon	HMDB0252014	NA	NA	C18399	OP(O)(=O)CCCl
	Quinmerac	Quinmerac	HMDB0257043	91749	NA	C18891	CC1=CC2=C(N=C1)C(C(O)=O)=C(Cl)C=C2
	Methyl methanesulfonate	Methyl methanesulfonate	HMDB0254601	4156	NA	C19181	COS(C)(=O)=O
	4-Vinylcyclohexene	4-Vinylcyclohexene	HMDB0246592	7499	NA	C19310	C=CC1CCC=CC1
	Oleamide	Oleamide	HMDB0002117	5283387	NA	C19670	CCCCCCCC\C=C/CCCCCCCC(N)=O
	Pyrrole	Pyrrole	HMDB0035924	8027	NA	C19907	N1C=CC=C1
	Paspalinine	Paspalinine	NA	172232293	NA	C20554	NA
triple/WT	Glutamic acid	Glutamic acid	HMDB0000148	33032	16015	C00025	N[C@@H](CCC(O)=O)C(O)=O
Pst 3 hpi	Glucose	D-Glucose	HMDB0000122	5793	15903	C00031	OC[C@H]1O[C@@H](O)[C@H](O)[C@@H](O)[C@@H]1O
	oxalacetate	Oxalacetic acid	HMDB0000223	970	30744	C00036	OC(=O)CC(=O)C(O)=O
	Glycine	Glycine	HMDB0000123	750	15428	C00037	NCC(O)=O
	L-(+)-Alanine	L-Alanine	HMDB0000161	5950	16977	C00041	C[C@H](N)C(O)=O
	Alanine	L-Alanine	HMDB0000161	5950	16977	C00041	C[C@H](N)C(O)=O
	L-Lysine	Lysine	HMDB0000182	5962	18019	C00047	NCCCC[C@H](N)C(O)=O
	Lysine	Lysine	HMDB0000182	5962	18019	C00047	NCCCC[C@H](N)C(O)=O
	Glutamine	Glutamine	HMDB0000641	5961	18050	C00064	N[C@@H](CCC(N)=O)C(O)=O
	Xanthophyll	Serine	HMDB0000187	5951	17115	C00065	N[C@@H](CO)C(O)=O
	Phosphoenolpyruvic acid	Phosphoenolpyruvic acid	HMDB0000263	1005	44897	C00074	OC(=O)C(=C)OP(O)(O)=O
	Tryptophan	L-Tryptophan	HMDB0000929	6305	16828	C00078	N[C@@H](CC1=CNC2=C1C=CC=C2)C(O)=O
	Cysteine	L-Cysteine	HMDB0000574	5862	17561	C00097	N[C@@H](CS)C(O)=O
	Uracil	Uracil	HMDB0000300	1174	17568	C00106	O=C1NC=CC(=O)N1
	Choline	Choline	HMDB0000097	305	15354	C00114	C[N+](C)(C)CCO
	Leucine	Leucine	HMDB0000687	6106	15603	C00123	CC(C)C[C@H](N)C(O)=O
	L-Histidine	Histidine	HMDB0000177	6274	15971	C00135	N[C@@H](CC1=CN=CN1)C(O)=O
	Adenine	Adenine	HMDB0000034	190	16708	C00147	NC1=C2NC=NC2=NC=N1
	L-Proline	Proline	HMDB0000162	145742	17203	C00148	OC(=O)[C@@H]1CCCN1
	L-Malic acid	Malic acid	HMDB0000156	222656	30797	C00149	O[C@@H](CC(O)=O)C(O)=O
	Asparagine	L-Asparagine	HMDB0000168	6267	17196	C00152	N[C@@H](CC(N)=O)C(O)=O
	1-oleoyl-2-linoleoyl-sn-glycero-3-phosphocholine	PC(18:1(9Z)/18:2(9Z,12Z))	HMDB0008105	24778939	74670	C00157	CCCCCCCC\C=C/CCCCCCCC(=O)OC[C@]([H])(COP([O-])(=O)OCC[N+](C)(C)C)OC(=O)CCCCCCC\C=C/C\C=C/CCCCC
	PC(18:3(9Z,12Z,15Z)/18:2(9Z,12Z))	PC(18:3(9Z,12Z,15Z)/18:2(9Z,12Z))	HMDB0008204	52922845	NA	C00157	CCCCC\C=C/C\C=C/CCCCCCCC(=O)O[C@]([H])(COC(=O)CCCCCCC\C=C/C\C=C/C\C=C/CC)COP([O-])(=O)OCC[N+](C)(C)C
	Citric acid	Citric acid	HMDB0000094	311	30769	C00158	OC(=O)CC(O)(CC(O)=O)C(O)=O
	Cellobiose	Cellobiose	HMDB0000055	10712	36217	C00185	OC[C@H]1O[C@@H](O[C@H]2[C@H](O)[C@@H](O)[C@H](O)O[C@@H]2CO)[C@H](O)[C@@H](O)[C@@H]1O
	Lactic acid	Lactic acid	HMDB0000190	107689	422	C00186	C[C@H](O)C(O)=O
	L-(-)-Threonine	L-Threonine	HMDB0000167	6288	16857	C00188	C[C@@H](O)[C@H](N)C(O)=O
	Threonine	L-Threonine	HMDB0000167	6288	16857	C00188	C[C@@H](O)[C@H](N)C(O)=O
	Maltose	D-Maltose	HMDB0000163	10991489	47937	C00208	OC[C@H]1O[C@H](O[C@H]2[C@H](O)[C@H](O)[C@@H](O)O[C@@H]2CO)[C@H](O)[C@@H](O)[C@@H]1O
	Sarcosine	Sarcosine	HMDB0000271	1088	15611	C00213	CNCC(O)=O
	Thymidine	Thymidine	HMDB0000273	5789	17748	C00214	CC1=CN([C@H]2C[C@H](O)[C@@H](CO)O2)C(=O)NC1=O
	Protocatechuic acid	Protocatechuic acid	HMDB0001856	72	36062	C00230	OC(=O)C1=CC(O)=C(O)C=C1
	Palmitic Acid	Palmitic acid	HMDB0000220	985	15756	C00249	CCCCCCCCCCCCCCCC(O)=O
	Riboflavin	Riboflavin	HMDB0000244	493570	17015	C00255	CC1=C(C)C=C2N(C[C@H](O)[C@H](O)[C@H](O)CO)C3=NC(=O)NC(=O)C3=NC2=C1
	Benzaldehyde	Benzaldehyde	HMDB0006115	240	17169	C00261	O=CC1=CC=CC=C1
	Pyridoxine	Pyridoxine	HMDB0000239	1054	16709	C00314	CC1=C(O)C(CO)=C(CO)C=N1
	Fructose 1,6-bisphosphate	Fructose 1,6-bisphosphate	HMDB0001058	10267	28013	C00354	O[C@H]1[C@H](O)[C@@](O)(COP(O)(O)=O)O[C@@H]1COP(O)(O)=O
	D-Mannitol	Mannitol	HMDB0000765	6251	16899	C00392	OC[C@@H](O)[C@@H](O)[C@H](O)[C@H](O)CO
	Pyrimidine	Pyrimidine	HMDB0003361	9260	16898	C00396	C1=CN=CN=C1
	Pipecolic acid	Pipecolic acid	HMDB0000070	849	17964	C00408	OC(=O)C1CCCCN1
	cis-Aconitic acid	cis-Aconitic acid	HMDB0000072	643757	32805	C00417	OC(=O)C\C(=C\C(O)=O)C(O)=O
	Carnitine	L-Carnitine	HMDB0000062	10917	16347	C00487	C[N+](C)(C)C[C@H](O)CC(O)=O
	Folic acid	Folic acid	HMDB0000121	6037	27470	C00504	NC1=NC(=O)C2=NC(CNC3=CC=C(C=C3)C(=O)N[C@@H](CCC(O)=O)C(O)=O)=CN=C2N1
	Naringenin	Naringenin	HMDB0002670	439246	17846	C00509	OC1=CC=C(C=C1)[C@@H]1CC(=O)C2=C(O1)C=C(O)C=C2O
	N(1)-acetylspermidine	N1-Acetylspermidine	HMDB0001276	496	17927	C00612	CC(=O)NCCCNCCCCN
	Oleic acid	Oleic acid	HMDB0000207	445639	16196	C00712	CCCCCCCC\C=C/CCCCCCCC(O)=O
	Tretinoin	all-trans-Retinoic acid	HMDB0001852	444795	15367	C00777	C\C(\C=C\C1=C(C)CCCC1(C)C)=C/C=C/C(/C)=C/C(O)=O
	Creatinine	Creatinine	HMDB0000562	588	16737	C00791	CN1CC(=O)NC1=N
	Salicylic acid	Salicylic acid	HMDB0001895	338	16914	C00805	OC(=O)C1=C(O)C=CC=C1
	Dihydrothymine	Dihydrothymine	HMDB0000079	676414	27468	C00906	C[C@H]1CNC(=O)NC1=O
	2-Mercaptoethanol	beta-Mercaptoethanol	HMDB0245190	1567	41218	C00928	OCCS
	N-acetylserotonin	N-Acetylserotonin	HMDB0001238	903	17697	C00978	CC(=O)NCCC1=CNC2=C1C=C(O)C=C2
	5-Aminopentanamide	5-Aminopentanamide	HMDB0012176	439358	18120	C00990	NCCCCC(N)=O
	g-Guanidinobutyrate	4-Guanidinobutanoic acid	HMDB0003464	500	15728	C01035	NC(=N)NCCCC(O)=O
	3-Methyl-L-histidine	Methylhistidine	HMDB0000479	64969	27596	C01152	[H][C@](N)(CC1=CN=CN1C)C(O)=O
	Hydroxyprogesterone	17-Hydroxyprogesterone	HMDB0000374	6238	17252	C01176	[H][C@@]12CC[C@](O)(C(C)=O)[C@@]1(C)CC[C@@]1([H])[C@@]2([H])CCC2=CC(=O)CC[C@]12C
	4-Hydroxyphenylpyruvate	4-Hydroxyphenylpyruvic acid	HMDB0000707	979	15999	C01179	OC(=O)C(=O)CC1=CC=C(O)C=C1
	Methylthiobutyric acid	2-Oxo-4-methylthiobutanoic acid	HMDB0001553	473	33574	C01180	CSCCC(=O)C(O)=O
	IP3	myo-Inositol 1,4,5-trisphosphate	HMDB0001498	439456	16595	C01245	O[C@@H]1[C@H](O)[C@@H](OP(O)(O)=O)[C@H](OP(O)(O)=O)[C@@H](O)[C@@H]1OP(O)(O)=O
	Toxopyrimidine	4-Amino-5-hydroxymethyl-2-methylpyrimidine	HMDB0247327	NA	16892	C01279	CC1=NC=C(CO)C(N)=N1
	Anisole	Anisole	HMDB0033895	7519	16579	C01403	COC1=CC=CC=C1
	Gallic acid	Gallic acid	HMDB0005807	370	30778	C01424	OC(=O)C1=CC(O)=C(O)C(O)=C1
	Salicin	Salicin	HMDB0003546	439503	17814	C01451	OC[C@H]1O[C@@H](OC2=C(CO)C=CC=C2)[C@H](O)[C@@H](O)[C@@H]1O
	Carbamic acid	Carbamic acid	HMDB0003551	277	28616	C01563	NC(O)=O
	Octylamine	Octylamine	HMDB0255916	8143	7728	C01740	CCCCCCCCN
	Scopoletin	Scopoletin	HMDB0034344	5280460	17488	C01752	COC1=C(O)C=C2OC(=O)C=CC2=C1
	Xanthosine	Xanthosine	HMDB0000299	64959	18107	C01762	OC[C@H]1O[C@H]([C@H](O)[C@@H]1O)N1C=NC2=C1N=C(O)N=C2O
	Orsellinic acid	Orsellinic acid	NA	68072	32807	C01839	Cc1cc(O)cc(O)c1C(=O)O
	Rosmarinic acid	Rosmarinic acid	HMDB0003572	5281792	50371	C01850	OC(=O)[C@@H](CC1=CC(O)=C(O)C=C1)OC(=O)\C=C\C1=CC(O)=C(O)C=C1
	2-Aminophenol	2-Aminophenol	METPA0236	NA	18112	C01987	NA
	Dihydrozeatin	Dihydrozeatin	HMDB0012215	688447	17874	C02029	C[C@@H](CO)CCNC1=NC=NC2=C1N=CN2
	Methylmalonic acid	Methylmalonic acid	HMDB0000202	487	30860	C02170	CC(C(O)=O)C(O)=O
	Dichloromethane	Dichloromethane	HMDB0031548	6344	15767	C02271	ClCCl
	5-Methylcytosine	5-Methylcytosine	HMDB0002894	65040	27551	C02376	CC1=C(N)NC(=O)N=C1
	DL-Arginine	DL-Arginine	HMDB0251511	232	29016	C02385	NC(CCCN=C(N)N)C(O)=O
	beta-Leucine	Beta-Leucine	HMDB0003640	439734	86261	C02486	CC(C)[C@@H](N)CC(O)=O
	Isoamylamine	3-Methyl-1-butylamine	HMDB0031659	7894	43689	C02640	CC(C)CCN
	Dodecanedioic acid	Dodecanedioic acid	HMDB0000623	12736	4676	C02678	OC(=O)CCCCCCCCCCC(O)=O
	dimethylformamide	N,N-Dimethylformamide	HMDB0001888	6228	17741	C03134	CN(C)C=O
	1-Kestose	1-Kestose	HMDB0011729	440080	16885	C03661	OC[C@H]1O[C@@](CO)(OC[C@@]2(O[C@H]3O[C@H](CO)[C@@H](O)[C@H](O)[C@H]3O)O[C@H](CO)[C@@H](O)[C@@H]2O)[C@@H](O)[C@@H]1O
	Allysine	Allysine	HMDB0001263	160603	17917	C04076	N[C@@H](CCCC=O)C(O)=O
	Deanol	Dimethylethanolamine	HMDB0032231	7902	271436	C04308	CN(C)CCO
	13-HpODE	13-L-Hydroperoxylinoleic acid	HMDB0003871	5280720	15655	C04717	CCCCC[C@H](OO)\C=C\C=C/CCCCCCCC(O)=O
	13(S)-HpOTrE	13(S)-Hydroperoxylinolenic acid	HMDB0301803	5497123	48905	C04785	CC\C=C/C[C@H](OO)\C=C\C=C/CCCCCCCC(O)=O
	1-Methylhistamine	1-Methylhistamine	HMDB0000898	3614	29009	C05127	CN1C=NC(CCN)=C1
	Methylhistamine	1-Methylhistamine	HMDB0000898	3614	29009	C05127	CN1C=NC(CCN)=C1
	Acetylhistamine	N-Acetylhistamine	HMDB0013253	69602	28483	C05135	CC(=O)NCCC1=CN=CN1
	Hydantoin	Hydantoin	HMDB0253235	10006	27612	C05146	O=C1CNC(=O)N1
	selenophosphoric acid	Phosphoroselenoic acid	HMDB0003840	1092	29269	C05172	OP(O)(O)=[Se]
	Rutin	Rutin	HMDB0003249	5280805	28527	C05625	C[C@@H]1O[C@@H](OC[C@H]2O[C@@H](OC3=C(OC4=CC(O)=CC(O)=C4C3=O)C3=CC(O)=C(O)C=C3)[C@H](O)[C@@H](O)[C@@H]2O)[C@H](O)[C@H](O)[C@H]1O
	Leucocianidol	Leucocyanidin	HMDB0303660	71629	15758	C05906	OC1C(O)C2=C(O)C=C(O)C=C2OC1C1=CC(O)=C(O)C=C1
	Tyrosol	Tyrosol	HMDB0004284	10393	1879	C06044	OCCC1=CC=C(O)C=C1
	Arbutin	Arbutin	HMDB0029943	440936	18305	C06186	OC[C@H]1O[C@@H](OC2=CC=C(O)C=C2)[C@H](O)[C@@H](O)[C@@H]1O
	Isoquinoline	Isoquinoline	HMDB0034244	8405	16092	C06323	C1=CC=C2C=NC=CC2=C1
	Desethylatrazine	6-Chloro-N-(1-methylethyl)-1,3,5-triazine-2,4-diamine	HMDB0033249	22563	28212	C06559	CC(C)NC1=NC(N)=NC(Cl)=N1
	Triethanolamine	Triethanolamine	HMDB0032538	7618	28621	C06771	OCCN(CCO)CCO
	Ethylbenzene	Ethylbenzene	HMDB0059905	7500	16101	C07111	CCC1=CC=CC=C1
	(S)-(+)-Methamphetamine	Methamphetamine	HMDB0015517	10836	6809	C07164	CN[C@@H](C)CC1=CC=CC=C1
	Tris(hydroxymethyl)aminomethane	Tromethamine	HMDB0240288	6503	9754	C07182	NC(CO)(CO)CO
	Fomepizole	Fomepizole	HMDB0015344	3406	5141	C07837	CC1=CNN=C1
	Piperazine	Piperazine	HMDB0014730	4837	28568	C07973	C1CNCCN1
	DL-Cycloserine	Cycloserine	HMDB0014405	6234	40009	C08057	[H][C@@]1(N)CON=C1O
	Azelaic acid	Azelaic acid	HMDB0000784	2266	48131	C08261	OC(=O)CCCCCCCC(O)=O
	Muscimol	Muscimol	HMDB0254955	4266	7035	C08311	NCC1=CC(O)=NO1
	Palmitoleic acid	Palmitoleic acid	HMDB0003229	445638	28716	C08362	CCCCCC\C=C/CCCCCCCC(O)=O
	Eleostearic acid	Punicic acid	HMDB0030963	12309425	38383	C08364	CCCC\C=C\C=C/C=C/CCCCCCCC(O)=O
	Ricinoleic Acid	Ricinoleic acid	HMDB0034297	5282942	85639	C08365	CCCCCCC(O)C\C=C/CCCCCCCC(O)=O
	(3Z,6Z,9Z)-dodecatrienol	(3Z,6Z,9Z)-dodecatrienol	NA	5281129	28627	C08375	CC/C=C\C/C=C\C/C=C\CCO
	Pelargonin chloride	Pelargonin	HMDB0033681	441772	133365	C08725	OC[C@H]1O[C@@H](OC2=CC3=C(O[C@@H]4O[C@H](CO)[C@@H](O)[C@H](O)[C@H]4O)C=C(O)C=C3[O+]=C2C2=CC=C(O)C=C2)[C@H](O)[C@@H](O)[C@@H]1O
	Tabersonine	Tabersonine	METPA0969	NA	16776	C09244	NA
	Herniarin	Herniarin	HMDB0029758	10748	5679	C09268	COC1=CC2=C(C=CC(=O)O2)C=C1
	Magnoflorine	magnoflorine	HMDB0304413	3999	6641	C09581	COC1=CC=C2CC3C4=C(CC[N+]3(C)C)C=C(OC)C(O)=C4C2=C1O
	Benzamide	Benzamide	HMDB0004461	2331	28179	C09815	NC(=O)C1=CC=CC=C1
	Tangeritin	Tangeritin	HMDB0030539	68077	9400	C10190	COC1=CC=C(C=C1)C1=CC(=O)C2=C(OC)C(OC)=C(OC)C(OC)=C2O1
	Daidzein	Daidzein	HMDB0003312	5281708	28197	C10208	OC1=CC=C(C=C1)C1=COC2=C(C=CC(O)=C2)C1=O
	2-Pyrrolidone	2-Pyrrolidinone	HMDB0002039	12025	36592	C11118	O=C1CCCN1
	Methyl Jasmonate	Methyl jasmonate	HMDB0036583	5367719	15929	C11512	CC\C=C/C[C@@H]1[C@@H](CC(=O)OC)CCC1=O
	3-Dimethylallyl-4-hydroxymandelic acid	3-Dimethylallyl-4-hydroxymandelic acid	NA	NA	NA	C12457	NA
	Diethyl phthalate	Diethyl phthalic acid	HMDB0094660	6781	34698	C14175	CCOC(=O)C1=CC=CC=C1C(=O)OCC
	Di-n-Amyl phthalate	Dipentyl phthalate	HMDB0251441	8561	34680	C14300	CCCCCOC(=O)C1=CC=CC=C1C(=O)OCCCCC
	2,4-Diaminotoluene	2,4-Toluenediamine	HMDB0041799	7261	34237	C14401	CC1=C(N)C=C(N)C=C1
	Diethylamine	Diethylamine	HMDB0041878	8021	85259	C14422	CCNCC
	Triethylamine	Triethylamine	HMDB0032539	8471	35026	C14691	CCN(CC)CC
	9-Oxo-ODE	9-OxoODE	HMDB0004669	9839084	72842	C14766	CCCCC\C=C/C=C/C(=O)CCCCCCCC(O)=O
	Dihydrophaseic acid	Dihydrophaseic acid	HMDB0038660	11988272	23757	C15971	C\C(\C=C\[C@]1(O)[C@@]2(C)CO[C@]1(C)C[C@@H](O)C2)=C\C(O)=O
	9-Oxononanoic acid	9-Oxononanoic acid	METPA1279	NA	78700	C16322	NA
	methyl farnesoate	Methyl farnesoate	NA	47205799	80535	C16503	NA
	12-trans-Hydroxy juvenile hormone III	12-trans-Hydroxy juvenile hormone III	NA	47205804	80540	C16508	NA
	Palmitylethanolamide	Palmitoylethanolamide	HMDB0002100	4671	71464	C16512	CCCCCCCCCCCCCCCC(=O)NCCO
	Afzelin	Afzelin	NA	44258913	NA	C16911	CC1O(Oc2c(-c3ccc(O)cc3)oc3cc(O)cc(O)c3c2=O)(O)C(O)1O
	Kaempferitrin	Kaempferitrin	HMDB0037438	5486199	68883	C16981	C[C@@H]1O[C@@H](OC2=CC(O)=C3C(=O)C(O[C@@H]4O[C@@H](C)[C@H](O)[C@@H](O)[C@H]4O)=C(OC3=C2)C2=CC=C(O)C=C2)[C@H](O)[C@H](O)[C@H]1O
	Sedanolide	Neocnidilide	HMDB0034450	5018391	NA	C17002	CCCCC1OC(=O)C2=CCCCC12
	p-Hydroxyphenylacetothiohydroximate	p-Hydroxyphenylacetothiohydroximate	METPA1779	NA	80981	C17239	NA
	Ethephon	Ethephon	HMDB0252014	NA	52741	C18399	OP(O)(=O)CCCl
	JA-Ile	N-Jasmonoylisoleucine	HMDB0029391	5497150	81897	C18699	CC\C=C/C[C@@H]1[C@@H](CC(=O)N[C@@H]([C@@H](C)CC)C(O)=O)CCC1=O
	quinmerac	Quinmerac	HMDB0257043	91749	84199	C18891	CC1=CC2=C(N=C1)C(C(O)=O)=C(Cl)C=C2
	Methyl mesylate	Methyl methanesulfonate	HMDB0254601	4156	25255	C19181	COS(C)(=O)=O
	4-Vinylcyclohexene	4-Vinylcyclohexene	HMDB0246592	7499	NA	C19310	C=CC1CCC=CC1
	triaziquone	TRIAZIQUONE	HMDB0259153	NA	27090	C19542	O=C1C=C(N2CC2)C(=O)C(N2CC2)=C1N1CC1
	Thapsate	Hexadecanedioic acid	HMDB0000672	10459	73722	C19615	OC(=O)CCCCCCCCCCCCCCC(O)=O
	Oleamide	Oleamide	HMDB0002117	5283387	116314	C19670	CCCCCCCC\C=C/CCCCCCCC(N)=O
	Pyrrole	Pyrrole	HMDB0035924	8027	19203	C19907	N1C=CC=C1
	Paspalinine	Paspalinine	NA	172232293	NA	C20554	NA
triple/WT	Glutamic acid	Glutamic acid	HMDB0000148	33032	NA	C00025	N[C@@H](CCC(O)=O)C(O)=O
Pst cor- 0 hpi	D-Glucose	D-Glucose	HMDB0000122	5793	NA	C00031	OC[C@H]1O[C@@H](O)[C@H](O)[C@@H](O)[C@@H]1O
	Oxalacetic acid	Oxalacetic acid	HMDB0000223	970	NA	C00036	OC(=O)CC(=O)C(O)=O
	Glycine	Glycine	HMDB0000123	750	NA	C00037	NCC(O)=O
	L-Alanine	L-Alanine	HMDB0000161	5950	NA	C00041	C[C@H](N)C(O)=O
	Lysine	Lysine	HMDB0000182	5962	NA	C00047	NCCCC[C@H](N)C(O)=O
	Glutamine	Glutamine	HMDB0000641	5961	NA	C00064	N[C@@H](CCC(N)=O)C(O)=O
	Serine	Serine	HMDB0000187	5951	NA	C00065	N[C@@H](CO)C(O)=O
	Phosphoenolpyruvic acid	Phosphoenolpyruvic acid	HMDB0000263	1005	NA	C00074	OC(=O)C(=C)OP(O)(O)=O
	L-Tryptophan	L-Tryptophan	HMDB0000929	6305	NA	C00078	N[C@@H](CC1=CNC2=C1C=CC=C2)C(O)=O
	L-Cysteine	L-Cysteine	HMDB0000574	5862	NA	C00097	N[C@@H](CS)C(O)=O
	Uracil	Uracil	HMDB0000300	1174	NA	C00106	O=C1NC=CC(=O)N1
	Choline	Choline	HMDB0000097	305	NA	C00114	C[N+](C)(C)CCO
	Leucine	Leucine	HMDB0000687	6106	NA	C00123	CC(C)C[C@H](N)C(O)=O
	Histidine	Histidine	HMDB0000177	6274	NA	C00135	N[C@@H](CC1=CN=CN1)C(O)=O
	Adenine	Adenine	HMDB0000034	190	NA	C00147	NC1=C2NC=NC2=NC=N1
	Proline	Proline	HMDB0000162	145742	NA	C00148	OC(=O)[C@@H]1CCCN1
	Malic acid	Malic acid	HMDB0000156	222656	NA	C00149	O[C@@H](CC(O)=O)C(O)=O
	L-Asparagine	L-Asparagine	HMDB0000168	6267	NA	C00152	N[C@@H](CC(N)=O)C(O)=O
	Phosphatidylcholine	Phosphatidylcholine	NA	NA	NA	C00157	NA
	Citric acid	Citric acid	HMDB0000094	311	NA	C00158	OC(=O)CC(O)(CC(O)=O)C(O)=O
	Cellobiose	Cellobiose	HMDB0000055	10712	NA	C00185	OC[C@H]1O[C@@H](O[C@H]2[C@H](O)[C@@H](O)[C@H](O)O[C@@H]2CO)[C@H](O)[C@@H](O)[C@@H]1O
	Lactic acid	Lactic acid	HMDB0000190	107689	NA	C00186	C[C@H](O)C(O)=O
	L-Threonine	L-Threonine	HMDB0000167	6288	NA	C00188	C[C@@H](O)[C@H](N)C(O)=O
	D-Maltose	D-Maltose	HMDB0000163	10991489	NA	C00208	OC[C@H]1O[C@H](O[C@H]2[C@H](O)[C@H](O)[C@@H](O)O[C@@H]2CO)[C@H](O)[C@@H](O)[C@@H]1O
	Sarcosine	Sarcosine	HMDB0000271	1088	NA	C00213	CNCC(O)=O
	Thymidine	Thymidine	HMDB0000273	5789	NA	C00214	CC1=CN([C@H]2C[C@H](O)[C@@H](CO)O2)C(=O)NC1=O
	Protocatechuic acid	Protocatechuic acid	HMDB0001856	72	NA	C00230	OC(=O)C1=CC(O)=C(O)C=C1
	Palmitic acid	Palmitic acid	HMDB0000220	985	NA	C00249	CCCCCCCCCCCCCCCC(O)=O
	Riboflavin	Riboflavin	HMDB0000244	493570	NA	C00255	CC1=C(C)C=C2N(C[C@H](O)[C@H](O)[C@H](O)CO)C3=NC(=O)NC(=O)C3=NC2=C1
	Benzaldehyde	Benzaldehyde	HMDB0006115	240	NA	C00261	O=CC1=CC=CC=C1
	Pyridoxine	Pyridoxine	HMDB0000239	1054	NA	C00314	CC1=C(O)C(CO)=C(CO)C=N1
	Fructose 1,6-bisphosphate	Fructose 1,6-bisphosphate	HMDB0001058	10267	NA	C00354	O[C@H]1[C@H](O)[C@@](O)(COP(O)(O)=O)O[C@@H]1COP(O)(O)=O
	Mannitol	Mannitol	HMDB0000765	6251	NA	C00392	OC[C@@H](O)[C@@H](O)[C@H](O)[C@H](O)CO
	Pyrimidine	Pyrimidine	HMDB0003361	9260	NA	C00396	C1=CN=CN=C1
	Pipecolic acid	Pipecolic acid	HMDB0000070	849	NA	C00408	OC(=O)C1CCCCN1
	cis-Aconitic acid	cis-Aconitic acid	HMDB0000072	643757	NA	C00417	OC(=O)C\C(=C\C(O)=O)C(O)=O
	L-Carnitine	L-Carnitine	HMDB0000062	10917	NA	C00487	C[N+](C)(C)C[C@H](O)CC(O)=O
	Folic acid	Folic acid	HMDB0000121	6037	NA	C00504	NC1=NC(=O)C2=NC(CNC3=CC=C(C=C3)C(=O)N[C@@H](CCC(O)=O)C(O)=O)=CN=C2N1
	Naringenin	Naringenin	HMDB0002670	439246	NA	C00509	OC1=CC=C(C=C1)[C@@H]1CC(=O)C2=C(O1)C=C(O)C=C2O
	N1-Acetylspermidine	N1-Acetylspermidine	HMDB0001276	496	NA	C00612	CC(=O)NCCCNCCCCN
	Oleic acid	Oleic acid	HMDB0000207	445639	NA	C00712	CCCCCCCC\C=C/CCCCCCCC(O)=O
	all-trans-Retinoic acid	all-trans-Retinoic acid	HMDB0001852	444795	NA	C00777	C\C(\C=C\C1=C(C)CCCC1(C)C)=C/C=C/C(/C)=C/C(O)=O
	Creatinine	Creatinine	HMDB0000562	588	NA	C00791	CN1CC(=O)NC1=N
	Salicylic acid	Salicylic acid	HMDB0001895	338	NA	C00805	OC(=O)C1=C(O)C=CC=C1
	Dihydrothymine	Dihydrothymine	HMDB0000079	676414	NA	C00906	C[C@H]1CNC(=O)NC1=O
	beta-Mercaptoethanol	beta-Mercaptoethanol	HMDB0245190	1567	NA	C00928	OCCS
	N-Acetylserotonin	N-Acetylserotonin	HMDB0001238	903	NA	C00978	CC(=O)NCCC1=CNC2=C1C=C(O)C=C2
	5-Aminopentanamide	5-Aminopentanamide	HMDB0012176	439358	NA	C00990	NCCCCC(N)=O
	4-Guanidinobutanoic acid	4-Guanidinobutanoic acid	HMDB0003464	500	NA	C01035	NC(=N)NCCCC(O)=O
	1-Methylhistidine	1-Methylhistidine	HMDB0000001	92105	NA	C01152	CN1C=NC(C[C@H](N)C(O)=O)=C1
	17-Hydroxyprogesterone	17-Hydroxyprogesterone	HMDB0000374	6238	NA	C01176	[H][C@@]12CC[C@](O)(C(C)=O)[C@@]1(C)CC[C@@]1([H])[C@@]2([H])CCC2=CC(=O)CC[C@]12C
	4-Hydroxyphenylpyruvic acid	4-Hydroxyphenylpyruvic acid	HMDB0000707	979	NA	C01179	OC(=O)C(=O)CC1=CC=C(O)C=C1
	2-Oxo-4-methylthiobutanoic acid	2-Oxo-4-methylthiobutanoic acid	HMDB0001553	473	NA	C01180	CSCCC(=O)C(O)=O
	myo-Inositol 1,4,5-trisphosphate	myo-Inositol 1,4,5-trisphosphate	HMDB0001498	439456	NA	C01245	O[C@@H]1[C@H](O)[C@@H](OP(O)(O)=O)[C@H](OP(O)(O)=O)[C@@H](O)[C@@H]1OP(O)(O)=O
	4-Amino-5-hydroxymethyl-2-methylpyrimidine	4-Amino-5-hydroxymethyl-2-methylpyrimidine	HMDB0247327	NA	NA	C01279	CC1=NC=C(CO)C(N)=N1
	Anisole	Anisole	HMDB0033895	7519	NA	C01403	COC1=CC=CC=C1
	Gallic acid	Gallic acid	HMDB0005807	370	NA	C01424	OC(=O)C1=CC(O)=C(O)C(O)=C1
	Salicin	Salicin	HMDB0003546	439503	NA	C01451	OC[C@H]1O[C@@H](OC2=C(CO)C=CC=C2)[C@H](O)[C@@H](O)[C@@H]1O
	Carbamic acid	Carbamic acid	HMDB0003551	277	NA	C01563	NC(O)=O
	Octylamine	Octylamine	HMDB0255916	8143	NA	C01740	CCCCCCCCN
	Scopoletin	Scopoletin	HMDB0034344	5280460	NA	C01752	COC1=C(O)C=C2OC(=O)C=CC2=C1
	Xanthosine	Xanthosine	HMDB0000299	64959	NA	C01762	OC[C@H]1O[C@H]([C@H](O)[C@@H]1O)N1C=NC2=C1N=C(O)N=C2O
	Ethyl benzoate	Ethyl benzoate	HMDB0033967	7165	NA	C01839	CCOC(=O)C1=CC=CC=C1
	Rosmarinic acid	Rosmarinic acid	HMDB0003572	5281792	NA	C01850	OC(=O)[C@@H](CC1=CC(O)=C(O)C=C1)OC(=O)\C=C\C1=CC(O)=C(O)C=C1
	2-Aminophenol	2-Aminophenol	METPA0236	NA	NA	C01987	NA
	Dihydrozeatin	Dihydrozeatin	HMDB0012215	688447	NA	C02029	C[C@@H](CO)CCNC1=NC=NC2=C1N=CN2
	Methylmalonic acid	Methylmalonic acid	HMDB0000202	487	NA	C02170	CC(C(O)=O)C(O)=O
	Dichloromethane	Dichloromethane	HMDB0031548	6344	NA	C02271	ClCCl
	5-Methylcytosine	5-Methylcytosine	HMDB0002894	65040	NA	C02376	CC1=C(N)NC(=O)N=C1
	DL-Arginine	DL-Arginine	HMDB0251511	232	NA	C02385	NC(CCCN=C(N)N)C(O)=O
	Beta-Leucine	Beta-Leucine	HMDB0003640	439734	NA	C02486	CC(C)[C@@H](N)CC(O)=O
	3-Methyl-1-butylamine	3-Methyl-1-butylamine	HMDB0031659	7894	NA	C02640	CC(C)CCN
	Dodecanedioic acid	Dodecanedioic acid	HMDB0000623	12736	NA	C02678	OC(=O)CCCCCCCCCCC(O)=O
	N,N-Dimethylformamide	N,N-Dimethylformamide	HMDB0001888	6228	NA	C03134	CN(C)C=O
	1-Kestose	1-Kestose	HMDB0011729	440080	NA	C03661	OC[C@H]1O[C@@](CO)(OC[C@@]2(O[C@H]3O[C@H](CO)[C@@H](O)[C@H](O)[C@H]3O)O[C@H](CO)[C@@H](O)[C@@H]2O)[C@@H](O)[C@@H]1O
	Allysine	Allysine	HMDB0001263	160603	NA	C04076	N[C@@H](CCCC=O)C(O)=O
	Dimethylethanolamine	Dimethylethanolamine	HMDB0032231	7902	NA	C04308	CN(C)CCO
	13-L-Hydroperoxylinoleic acid	13-L-Hydroperoxylinoleic acid	HMDB0003871	5280720	NA	C04717	CCCCC[C@H](OO)\C=C\C=C/CCCCCCCC(O)=O
	13(S)-HPOT	13(S)-HPOT	METPA0543	NA	NA	C04785	NA
	1-Methylhistamine	1-Methylhistamine	HMDB0000898	3614	NA	C05127	CN1C=NC(CCN)=C1
	N-Acetylhistamine	N-Acetylhistamine	HMDB0013253	69602	NA	C05135	CC(=O)NCCC1=CN=CN1
	Hydantoin	Hydantoin	HMDB0253235	10006	NA	C05146	O=C1CNC(=O)N1
	Phosphoroselenoic acid	Phosphoroselenoic acid	HMDB0003840	1092	NA	C05172	OP(O)(O)=[Se]
	Rutin	Rutin	HMDB0003249	5280805	NA	C05625	C[C@@H]1O[C@@H](OC[C@H]2O[C@@H](OC3=C(OC4=CC(O)=CC(O)=C4C3=O)C3=CC(O)=C(O)C=C3)[C@H](O)[C@@H](O)[C@@H]2O)[C@H](O)[C@H](O)[C@H]1O
	Leucocyanidin	Leucocyanidin	HMDB0303660	71629	NA	C05906	OC1C(O)C2=C(O)C=C(O)C=C2OC1C1=CC(O)=C(O)C=C1
	Tyrosol	Tyrosol	HMDB0004284	10393	NA	C06044	OCCC1=CC=C(O)C=C1
	Arbutin	Arbutin	HMDB0029943	440936	NA	C06186	OC[C@H]1O[C@@H](OC2=CC=C(O)C=C2)[C@H](O)[C@@H](O)[C@@H]1O
	Isoquinoline	Isoquinoline	HMDB0034244	8405	NA	C06323	C1=CC=C2C=NC=CC2=C1
	6-Chloro-N-(1-methylethyl)-1,3,5-triazine-2,4-diamine	6-Chloro-N-(1-methylethyl)-1,3,5-triazine-2,4-diamine	HMDB0033249	22563	NA	C06559	CC(C)NC1=NC(N)=NC(Cl)=N1
	Triethanolamine	Triethanolamine	HMDB0032538	7618	NA	C06771	OCCN(CCO)CCO
	Ethylbenzene	Ethylbenzene	HMDB0059905	7500	NA	C07111	CCC1=CC=CC=C1
	Methamphetamine	Methamphetamine	HMDB0015517	10836	NA	C07164	CN[C@@H](C)CC1=CC=CC=C1
	Tromethamine	Tromethamine	HMDB0240288	6503	NA	C07182	NC(CO)(CO)CO
	Fomepizole	Fomepizole	HMDB0015344	3406	NA	C07837	CC1=CNN=C1
	Piperazine	Piperazine	HMDB0014730	4837	NA	C07973	C1CNCCN1
	Cycloserine	Cycloserine	HMDB0014405	6234	NA	C08057	[H][C@@]1(N)CON=C1O
	Azelaic acid	Azelaic acid	HMDB0000784	2266	NA	C08261	OC(=O)CCCCCCCC(O)=O
	Muscimol	Muscimol	HMDB0254955	4266	NA	C08311	NCC1=CC(O)=NO1
	Palmitoleic acid	Palmitoleic acid	HMDB0003229	445638	NA	C08362	CCCCCC\C=C/CCCCCCCC(O)=O
	Punicic acid	Punicic acid	HMDB0030963	12309425	NA	C08364	CCCC\C=C\C=C/C=C/CCCCCCCC(O)=O
	Ricinoleic acid	Ricinoleic acid	HMDB0034297	5282942	NA	C08365	CCCCCCC(O)C\C=C/CCCCCCCC(O)=O
	(3Z,6Z,9Z)-dodecatrienol	(3Z,6Z,9Z)-dodecatrienol	NA	5281129	NA	C08375	CC/C=C\C/C=C\C/C=C\CCO
	Pelargonin	Pelargonin	HMDB0033681	441772	NA	C08725	OC[C@H]1O[C@@H](OC2=CC3=C(O[C@@H]4O[C@H](CO)[C@@H](O)[C@H](O)[C@H]4O)C=C(O)C=C3[O+]=C2C2=CC=C(O)C=C2)[C@H](O)[C@@H](O)[C@@H]1O
	Tabersonine	Tabersonine	METPA0969	NA	NA	C09244	NA
	Herniarin	Herniarin	HMDB0029758	10748	NA	C09268	COC1=CC2=C(C=CC(=O)O2)C=C1
	magnoflorine	magnoflorine	HMDB0304413	3999	NA	C09581	COC1=CC=C2CC3C4=C(CC[N+]3(C)C)C=C(OC)C(O)=C4C2=C1O
	Benzamide	Benzamide	HMDB0004461	2331	NA	C09815	NC(=O)C1=CC=CC=C1
	Tangeritin	Tangeritin	HMDB0030539	68077	NA	C10190	COC1=CC=C(C=C1)C1=CC(=O)C2=C(OC)C(OC)=C(OC)C(OC)=C2O1
	Daidzein	Daidzein	HMDB0003312	5281708	NA	C10208	OC1=CC=C(C=C1)C1=COC2=C(C=CC(O)=C2)C1=O
	2-Pyrrolidinone	2-Pyrrolidinone	HMDB0002039	12025	NA	C11118	O=C1CCCN1
	Methyl jasmonate	Methyl jasmonate	HMDB0036583	5367719	NA	C11512	CC\C=C/C[C@@H]1[C@@H](CC(=O)OC)CCC1=O
	3-Dimethylallyl-4-hydroxymandelic acid	3-Dimethylallyl-4-hydroxymandelic acid	NA	NA	NA	C12457	NA
	Diethyl phthalic acid	Diethyl phthalic acid	HMDB0094660	6781	NA	C14175	CCOC(=O)C1=CC=CC=C1C(=O)OCC
	Dipentyl phthalate	Dipentyl phthalate	HMDB0251441	8561	NA	C14300	CCCCCOC(=O)C1=CC=CC=C1C(=O)OCCCCC
	2,4-Toluenediamine	2,4-Toluenediamine	HMDB0041799	7261	NA	C14401	CC1=C(N)C=C(N)C=C1
	Diethylamine	Diethylamine	HMDB0041878	8021	NA	C14422	CCNCC
	Triethylamine	Triethylamine	HMDB0032539	8471	NA	C14691	CCN(CC)CC
	9-OxoODE	9-OxoODE	HMDB0004669	9839084	NA	C14766	CCCCC\C=C/C=C/C(=O)CCCCCCCC(O)=O
	Dihydrophaseic acid	Dihydrophaseic acid	HMDB0038660	11988272	NA	C15971	C\C(\C=C\[C@]1(O)[C@@]2(C)CO[C@]1(C)C[C@@H](O)C2)=C\C(O)=O
	9-Oxo-nonanoic acid	9-Oxo-nonanoic acid	HMDB0094711	75704	NA	C16322	OC(=O)CCCCCCCC=O
	Methyl farnesoate	Methyl farnesoate	NA	47205799	NA	C16503	NA
	12-trans-Hydroxy juvenile hormone III	12-trans-Hydroxy juvenile hormone III	NA	47205804	NA	C16508	NA
	Palmitoylethanolamide	Palmitoylethanolamide	HMDB0002100	4671	NA	C16512	CCCCCCCCCCCCCCCC(=O)NCCO
	Afzelin	Afzelin	NA	44258913	NA	C16911	CC1O(Oc2c(-c3ccc(O)cc3)oc3cc(O)cc(O)c3c2=O)(O)C(O)1O
	Kaempferitrin	Kaempferitrin	HMDB0037438	5486199	NA	C16981	C[C@@H]1O[C@@H](OC2=CC(O)=C3C(=O)C(O[C@@H]4O[C@@H](C)[C@H](O)[C@@H](O)[C@H]4O)=C(OC3=C2)C2=CC=C(O)C=C2)[C@H](O)[C@H](O)[C@H]1O
	Neocnidilide	Neocnidilide	HMDB0034450	5018391	NA	C17002	CCCCC1OC(=O)C2=CCCCC12
	p-Hydroxyphenylacetothiohydroximate	p-Hydroxyphenylacetothiohydroximate	METPA1779	NA	NA	C17239	NA
	Ethephon	Ethephon	HMDB0252014	NA	NA	C18399	OP(O)(=O)CCCl
	N-Jasmonoylisoleucine	N-Jasmonoylisoleucine	HMDB0029391	5497150	NA	C18699	CC\C=C/C[C@@H]1[C@@H](CC(=O)N[C@@H]([C@@H](C)CC)C(O)=O)CCC1=O
	Quinmerac	Quinmerac	HMDB0257043	91749	NA	C18891	CC1=CC2=C(N=C1)C(C(O)=O)=C(Cl)C=C2
	Methyl methanesulfonate	Methyl methanesulfonate	HMDB0254601	4156	NA	C19181	COS(C)(=O)=O
	4-Vinylcyclohexene	4-Vinylcyclohexene	HMDB0246592	7499	NA	C19310	C=CC1CCC=CC1
	TRIAZIQUONE	TRIAZIQUONE	HMDB0259153	NA	NA	C19542	O=C1C=C(N2CC2)C(=O)C(N2CC2)=C1N1CC1
	Hexadecanedioic acid	Hexadecanedioic acid	HMDB0000672	10459	NA	C19615	OC(=O)CCCCCCCCCCCCCCC(O)=O
	Oleamide	Oleamide	HMDB0002117	5283387	NA	C19670	CCCCCCCC\C=C/CCCCCCCC(N)=O
	Pyrrole	Pyrrole	HMDB0035924	8027	NA	C19907	N1C=CC=C1
	Paspalinine	Paspalinine	NA	172232293	NA	C20554	NA
triple/WT	ATP	Adenosine triphosphate	HMDB0000538	5957	15422	C00002	NC1=NC=NC2=C1N=CN2[C@@H]1O[C@H](COP(O)(=O)OP(O)(=O)OP(O)(O)=O)[C@@H](O)[C@H]1O
Pst cor- 1 hpi	Pyridoxal 5 phosphate	Pyridoxal 5'-phosphate	HMDB0001491	1051	18405	C00018	CC1=NC=C(COP(O)(O)=O)C(C=O)=C1O
	AMP	Adenosine monophosphate	HMDB0000045	6083	16027	C00020	NC1=C2N=CN([C@@H]3O[C@H](COP(O)(O)=O)[C@@H](O)[C@H]3O)C2=NC=N1
	Glutamic acid	Glutamic acid	HMDB0000148	33032	16015	C00025	N[C@@H](CCC(O)=O)C(O)=O
	Glycine	Glycine	HMDB0000123	750	15428	C00037	NCC(O)=O
	Lysine	Lysine	HMDB0000182	5962	18019	C00047	NCCCC[C@H](N)C(O)=O
	PC	Cytidine monophosphate	HMDB0000095	6131	17361	C00055	NC1=NC(=O)N(C=C1)[C@@H]1O[C@H](COP(O)(O)=O)[C@@H](O)[C@H]1O
	Arginine	L-Arginine	HMDB0000517	6322	16467	C00062	N[C@@H](CCCNC(N)=N)C(O)=O
	Glutamine	Glutamine	HMDB0000641	5961	18050	C00064	N[C@@H](CCC(N)=O)C(O)=O
	Fructose 6-phosphate	Fructose 6-phosphate	HMDB0000124	69507	15946	C00085	OCC(=O)[C@@H](O)[C@H](O)[C@H](O)COP(O)(O)=O
	Choline	Choline	HMDB0000097	305	15354	C00114	C[N+](C)(C)CCO
	Biotin	Biotin	HMDB0000030	171548	15956	C00120	[H][C@]12CS[C@@H](CCCCC(O)=O)[C@@]1([H])NC(=O)N2
	L-Histidine	Histidine	HMDB0000177	6274	15971	C00135	N[C@@H](CC1=CN=CN1)C(O)=O
	L-Proline	Proline	HMDB0000162	145742	17203	C00148	OC(=O)[C@@H]1CCCN1
	L-Malic acid	Malic acid	HMDB0000156	222656	30797	C00149	O[C@@H](CC(O)=O)C(O)=O
	L-Homocysteine	L-Homocysteine	NA	3455	17588	C00155	NA
	PC(18:3(9Z,12Z,15Z)/18:2(9Z,12Z))	PC(18:3(9Z,12Z,15Z)/18:2(9Z,12Z))	HMDB0008204	52922845	NA	C00157	CCCCC\C=C/C\C=C/CCCCCCCC(=O)O[C@]([H])(COC(=O)CCCCCCC\C=C/C\C=C/C\C=C/CC)COP([O-])(=O)OCC[N+](C)(C)C
	agmatine	Agmatine	HMDB0001432	199	17431	C00179	NCCCCNC(N)=N
	Glucuronic acid	D-Glucuronic acid	HMDB0000127	444791	42717	C00191	O[C@H]1O[C@@H]([C@@H](O)[C@H](O)[C@H]1O)C(O)=O
	Guanine	Guanine	HMDB0000132	764	16235	C00242	NC1=NC(=O)C2=C(N1)N=CN2
	Benzaldehyde	Benzaldehyde	HMDB0006115	240	17169	C00261	O=CC1=CC=CC=C1
	Isocitric acid	Isocitric acid	HMDB0000193	1198	30887	C00311	OC(C(CC(O)=O)C(O)=O)C(O)=O
	Spermidine	Spermidine	HMDB0001257	1102	16610	C00315	NCCCCNCCCN
	L-Citrulline	Citrulline	HMDB0000904	9750	16349	C00327	N[C@@H](CCCNC(N)=O)C(O)=O
	Cytosine	Cytosine	HMDB0000630	597	16040	C00380	NC1=CC=NC(=O)N1
	Xanthine	Xanthine	HMDB0000292	1188	17712	C00385	O=C1NC2=C(NC=N2)C(=O)N1
	Quercetin	Quercetin	HMDB0005794	5280343	16243	C00389	OC1=CC(O)=C2C(OC(=C(O)C2=O)C2=CC(O)=C(O)C=C2)=C1
	D-Mannitol	Mannitol	HMDB0000765	6251	16899	C00392	OC[C@@H](O)[C@@H](O)[C@H](O)[C@H](O)CO
	Pyrimidine	Pyrimidine	HMDB0003361	9260	16898	C00396	C1=CN=CN=C1
	Pipecolic acid	Pipecolic acid	HMDB0000070	849	17964	C00408	OC(=O)C1CCCCN1
	Shikimic acid	Shikimic acid	HMDB0003070	8742	16119	C00493	O[C@@H]1CC(=C[C@@H](O)[C@H]1O)C(O)=O
	2'-Deoxyadenosine	Deoxyadenosine	HMDB0000101	13730	17256	C00559	NC1=C2N=CN([C@H]3C[C@H](O)[C@@H](CO)O3)C2=NC=N1
	N(1)-acetylspermidine	N1-Acetylspermidine	HMDB0001276	496	17927	C00612	CC(=O)NCCCNCCCCN
	3-Hydroxyanthranilic acid	3-Hydroxyanthranilic acid	HMDB0001476	86	15793	C00632	NC1=C(O)C=CC=C1C(O)=O
	Tretinoin	all-trans-Retinoic acid	HMDB0001852	444795	15367	C00777	C\C(\C=C\C1=C(C)CCCC1(C)C)=C/C=C/C(/C)=C/C(O)=O
	Creatinine	Creatinine	HMDB0000562	588	16737	C00791	CN1CC(=O)NC1=N
	Citramalic acid	Citramalic acid	HMDB0000426	1081	15584	C00815	CC(O)(CC(O)=O)C(O)=O
	Chlorogenic acid	Chlorogenic acid	HMDB0003164	1794427	16112	C00852	O[C@@H]1C[C@](O)(C[C@@H](OC(=O)\C=C\C2=CC(O)=C(O)C=C2)[C@@H]1O)C(O)=O
	Dihydrothymine	Dihydrothymine	HMDB0000079	676414	27468	C00906	C[C@H]1CNC(=O)NC1=O
	5-Aminopentanamide	5-Aminopentanamide	HMDB0012176	439358	18120	C00990	NCCCCC(N)=O
	1-Aminocyclopropane-1-carboxylic acid	1-Aminocyclopropanecarboxylic acid	HMDB0036458	535	18053	C01234	NC1(CC1)C(O)=O
	Anisole	Anisole	HMDB0033895	7519	16579	C01403	COC1=CC=CC=C1
	Imidazole	Imidazole	HMDB0001525	795	16069	C01589	N1C=CN=C1
	DL-Arginine	DL-Arginine	HMDB0251511	232	29016	C02385	NC(CCCN=C(N)N)C(O)=O
	beta-Leucine	Beta-Leucine	HMDB0003640	439734	86261	C02486	CC(C)[C@@H](N)CC(O)=O
	Resveratrol	Resveratrol	HMDB0003747	445154	45713	C03582	OC1=CC=C(\C=C\C2=CC(O)=CC(O)=C2)C=C1
	2,3-Pyridinedicarboxylic acid	Quinolinic acid	HMDB0000232	1066	16675	C03722	OC(=O)C1=CC=CN=C1C(O)=O
	Hydantoin	Hydantoin	HMDB0253235	10006	27612	C05146	O=C1CNC(=O)N1
	Eriodictyol	Eriodictyol	HMDB0005810	440735	28412	C05631	OC1=CC(O)=C2C(=O)C[C@H](OC2=C1)C1=CC=C(O)C(O)=C1
	Cyanidin chloride	Cyanidin	HMDB0002708	128861	27843	C05905	OC1=CC(O)=C2C=C(O)C(=[O+]C2=C1)C1=CC(O)=C(O)C=C1
	Leucocianidol	Leucocyanidin	HMDB0303660	71629	15758	C05906	OC1C(O)C2=C(O)C=C(O)C=C2OC1C1=CC(O)=C(O)C=C1
	Tyrosol	Tyrosol	HMDB0004284	10393	1879	C06044	OCCC1=CC=C(O)C=C1
	DL-Histidine	D-Histidine	HMDB0250763	773	27570	C06419	NC(CC1=CN=CN1)C(O)=O
	Desethylatrazine	6-Chloro-N-(1-methylethyl)-1,3,5-triazine-2,4-diamine	HMDB0033249	22563	28212	C06559	CC(C)NC1=NC(N)=NC(Cl)=N1
	Ethylbenzene	Ethylbenzene	HMDB0059905	7500	16101	C07111	CCC1=CC=CC=C1
	Olopatadine	Olopatadine	HMDB0014906	5281071	763382	C07789	CN(C)CC\C=C1\C2=CC=CC=C2COC2=C1C=C(CC(O)=O)C=C2
	Fomepizole	Fomepizole	HMDB0015344	3406	5141	C07837	CC1=CNN=C1
	Piperazine	Piperazine	HMDB0014730	4837	28568	C07973	C1CNCCN1
	Azelaic acid	Azelaic acid	HMDB0000784	2266	48131	C08261	OC(=O)CCCCCCCC(O)=O
	Muscimol	Muscimol	HMDB0254955	4266	7035	C08311	NCC1=CC(O)=NO1
	Palmitoleic acid	Palmitoleic acid	HMDB0003229	445638	28716	C08362	CCCCCC\C=C/CCCCCCCC(O)=O
	Eleostearic acid	Punicic acid	HMDB0030963	12309425	38383	C08364	CCCC\C=C\C=C/C=C/CCCCCCCC(O)=O
	Herniarin	Herniarin	HMDB0029758	10748	5679	C09268	COC1=CC2=C(C=CC(=O)O2)C=C1
	Dichloroacetic acid	Dichloroacetic acid	NA	6597	36386	C11149	O=C(O)C(Cl)Cl
	Diethylamine	Diethylamine	HMDB0041878	8021	85259	C14422	CCNCC
	Decylubiquinone	Decylubiquinone	HMDB0250928	NA	52020	C15494	CCCCCCCCCCC1=C(C)C(=O)C(OC)=C(OC)C1=O
	9-Oxononanoic acid	9-Oxononanoic acid	METPA1279	NA	78700	C16322	NA
	Palmitylethanolamide	Palmitoylethanolamide	HMDB0002100	4671	71464	C16512	CCCCCCCCCCCCCCCC(=O)NCCO
	Afzelin	Afzelin	NA	44258913	NA	C16911	CC1O(Oc2c(-c3ccc(O)cc3)oc3cc(O)cc(O)c3c2=O)(O)C(O)1O
	Kaempferitrin	Kaempferitrin	HMDB0037438	5486199	68883	C16981	C[C@@H]1O[C@@H](OC2=CC(O)=C3C(=O)C(O[C@@H]4O[C@@H](C)[C@H](O)[C@@H](O)[C@H]4O)=C(OC3=C2)C2=CC=C(O)C=C2)[C@H](O)[C@H](O)[C@H]1O
	p-Hydroxyphenylacetothiohydroximate	p-Hydroxyphenylacetothiohydroximate	METPA1779	NA	80981	C17239	NA
	quinmerac	Quinmerac	HMDB0257043	91749	84199	C18891	CC1=CC2=C(N=C1)C(C(O)=O)=C(Cl)C=C2
	4-Vinylcyclohexene	4-Vinylcyclohexene	HMDB0246592	7499	NA	C19310	C=CC1CCC=CC1
	Oleamide	Oleamide	HMDB0002117	5283387	116314	C19670	CCCCCCCC\C=C/CCCCCCCC(N)=O
triple/WT	Adenosine triphosphate	Adenosine triphosphate	HMDB0000538	5957	NA	C00002	NC1=NC=NC2=C1N=CN2[C@@H]1O[C@H](COP(O)(=O)OP(O)(=O)OP(O)(O)=O)[C@@H](O)[C@H]1O
Pst cor- 3 hpi	Pyridoxal 5'-phosphate	Pyridoxal 5'-phosphate	HMDB0001491	1051	NA	C00018	CC1=NC=C(COP(O)(O)=O)C(C=O)=C1O
	Adenosine monophosphate	Adenosine monophosphate	HMDB0000045	6083	NA	C00020	NC1=C2N=CN([C@@H]3O[C@H](COP(O)(O)=O)[C@@H](O)[C@H]3O)C2=NC=N1
	Glutamic acid	Glutamic acid	HMDB0000148	33032	NA	C00025	N[C@@H](CCC(O)=O)C(O)=O
	Glycine	Glycine	HMDB0000123	750	NA	C00037	NCC(O)=O
	Lysine	Lysine	HMDB0000182	5962	NA	C00047	NCCCC[C@H](N)C(O)=O
	Cytidine monophosphate	Cytidine monophosphate	HMDB0000095	6131	NA	C00055	NC1=NC(=O)N(C=C1)[C@@H]1O[C@H](COP(O)(O)=O)[C@@H](O)[C@H]1O
	L-Arginine	L-Arginine	HMDB0000517	6322	NA	C00062	N[C@@H](CCCNC(N)=N)C(O)=O
	Glutamine	Glutamine	HMDB0000641	5961	NA	C00064	N[C@@H](CCC(N)=O)C(O)=O
	Fructose 6-phosphate	Fructose 6-phosphate	HMDB0000124	69507	NA	C00085	OCC(=O)[C@@H](O)[C@H](O)[C@H](O)COP(O)(O)=O
	Choline	Choline	HMDB0000097	305	NA	C00114	C[N+](C)(C)CCO
	Biotin	Biotin	HMDB0000030	171548	NA	C00120	[H][C@]12CS[C@@H](CCCCC(O)=O)[C@@]1([H])NC(=O)N2
	Histidine	Histidine	HMDB0000177	6274	NA	C00135	N[C@@H](CC1=CN=CN1)C(O)=O
	Proline	Proline	HMDB0000162	145742	NA	C00148	OC(=O)[C@@H]1CCCN1
	Malic acid	Malic acid	HMDB0000156	222656	NA	C00149	O[C@@H](CC(O)=O)C(O)=O
	Homocysteine	Homocysteine	HMDB0000742	91552	NA	C00155	N[C@@H](CCS)C(O)=O
	Phosphatidylcholine	Phosphatidylcholine	NA	NA	NA	C00157	NA
	Agmatine	Agmatine	HMDB0001432	199	NA	C00179	NCCCCNC(N)=N
	D-Glucuronic acid	D-Glucuronic acid	HMDB0000127	444791	NA	C00191	O[C@H]1O[C@@H]([C@@H](O)[C@H](O)[C@H]1O)C(O)=O
	Guanine	Guanine	HMDB0000132	764	NA	C00242	NC1=NC(=O)C2=C(N1)N=CN2
	Benzaldehyde	Benzaldehyde	HMDB0006115	240	NA	C00261	O=CC1=CC=CC=C1
	Isocitric acid	Isocitric acid	HMDB0000193	1198	NA	C00311	OC(C(CC(O)=O)C(O)=O)C(O)=O
	Spermidine	Spermidine	HMDB0001257	1102	NA	C00315	NCCCCNCCCN
	Citrulline	Citrulline	HMDB0000904	9750	NA	C00327	N[C@@H](CCCNC(N)=O)C(O)=O
	Cytosine	Cytosine	HMDB0000630	597	NA	C00380	NC1=CC=NC(=O)N1
	Xanthine	Xanthine	HMDB0000292	1188	NA	C00385	O=C1NC2=C(NC=N2)C(=O)N1
	Quercetin	Quercetin	HMDB0005794	5280343	NA	C00389	OC1=CC(O)=C2C(OC(=C(O)C2=O)C2=CC(O)=C(O)C=C2)=C1
	Mannitol	Mannitol	HMDB0000765	6251	NA	C00392	OC[C@@H](O)[C@@H](O)[C@H](O)[C@H](O)CO
	Pyrimidine	Pyrimidine	HMDB0003361	9260	NA	C00396	C1=CN=CN=C1
	Pipecolic acid	Pipecolic acid	HMDB0000070	849	NA	C00408	OC(=O)C1CCCCN1
	Shikimic acid	Shikimic acid	HMDB0003070	8742	NA	C00493	O[C@@H]1CC(=C[C@@H](O)[C@H]1O)C(O)=O
	Deoxyadenosine	Deoxyadenosine	HMDB0000101	13730	NA	C00559	NC1=C2N=CN([C@H]3C[C@H](O)[C@@H](CO)O3)C2=NC=N1
	N1-Acetylspermidine	N1-Acetylspermidine	HMDB0001276	496	NA	C00612	CC(=O)NCCCNCCCCN
	3-Hydroxyanthranilic acid	3-Hydroxyanthranilic acid	HMDB0001476	86	NA	C00632	NC1=C(O)C=CC=C1C(O)=O
	all-trans-Retinoic acid	all-trans-Retinoic acid	HMDB0001852	444795	NA	C00777	C\C(\C=C\C1=C(C)CCCC1(C)C)=C/C=C/C(/C)=C/C(O)=O
	Creatinine	Creatinine	HMDB0000562	588	NA	C00791	CN1CC(=O)NC1=N
	Citramalic acid	Citramalic acid	HMDB0000426	1081	NA	C00815	CC(O)(CC(O)=O)C(O)=O
	Chlorogenic acid	Chlorogenic acid	HMDB0003164	1794427	NA	C00852	O[C@@H]1C[C@](O)(C[C@@H](OC(=O)\C=C\C2=CC(O)=C(O)C=C2)[C@@H]1O)C(O)=O
	Dihydrothymine	Dihydrothymine	HMDB0000079	676414	NA	C00906	C[C@H]1CNC(=O)NC1=O
	5-Aminopentanamide	5-Aminopentanamide	HMDB0012176	439358	NA	C00990	NCCCCC(N)=O
	1-Aminocyclopropanecarboxylic acid	1-Aminocyclopropanecarboxylic acid	HMDB0036458	535	NA	C01234	NC1(CC1)C(O)=O
	Anisole	Anisole	HMDB0033895	7519	NA	C01403	COC1=CC=CC=C1
	Imidazole	Imidazole	HMDB0001525	795	NA	C01589	N1C=CN=C1
	DL-Arginine	DL-Arginine	HMDB0251511	232	NA	C02385	NC(CCCN=C(N)N)C(O)=O
	Beta-Leucine	Beta-Leucine	HMDB0003640	439734	NA	C02486	CC(C)[C@@H](N)CC(O)=O
	Resveratrol	Resveratrol	HMDB0003747	445154	NA	C03582	OC1=CC=C(\C=C\C2=CC(O)=CC(O)=C2)C=C1
	Quinolinic acid	Quinolinic acid	HMDB0000232	1066	NA	C03722	OC(=O)C1=CC=CN=C1C(O)=O
	Hydantoin	Hydantoin	HMDB0253235	10006	NA	C05146	O=C1CNC(=O)N1
	Eriodictyol	Eriodictyol	HMDB0005810	440735	NA	C05631	OC1=CC(O)=C2C(=O)C[C@H](OC2=C1)C1=CC=C(O)C(O)=C1
	Cyanidin	Cyanidin	HMDB0002708	128861	NA	C05905	OC1=CC(O)=C2C=C(O)C(=[O+]C2=C1)C1=CC(O)=C(O)C=C1
	Leucocyanidin	Leucocyanidin	HMDB0303660	71629	NA	C05906	OC1C(O)C2=C(O)C=C(O)C=C2OC1C1=CC(O)=C(O)C=C1
	Tyrosol	Tyrosol	HMDB0004284	10393	NA	C06044	OCCC1=CC=C(O)C=C1
	D-Histidine	D-Histidine	HMDB0250763	773	NA	C06419	NC(CC1=CN=CN1)C(O)=O
	6-Chloro-N-(1-methylethyl)-1,3,5-triazine-2,4-diamine	6-Chloro-N-(1-methylethyl)-1,3,5-triazine-2,4-diamine	HMDB0033249	22563	NA	C06559	CC(C)NC1=NC(N)=NC(Cl)=N1
	Ethylbenzene	Ethylbenzene	HMDB0059905	7500	NA	C07111	CCC1=CC=CC=C1
	Olopatadine	Olopatadine	HMDB0014906	5281071	NA	C07789	CN(C)CC\C=C1\C2=CC=CC=C2COC2=C1C=C(CC(O)=O)C=C2
	Fomepizole	Fomepizole	HMDB0015344	3406	NA	C07837	CC1=CNN=C1
	Piperazine	Piperazine	HMDB0014730	4837	NA	C07973	C1CNCCN1
	Azelaic acid	Azelaic acid	HMDB0000784	2266	NA	C08261	OC(=O)CCCCCCCC(O)=O
	Muscimol	Muscimol	HMDB0254955	4266	NA	C08311	NCC1=CC(O)=NO1
	Palmitoleic acid	Palmitoleic acid	HMDB0003229	445638	NA	C08362	CCCCCC\C=C/CCCCCCCC(O)=O
	Punicic acid	Punicic acid	HMDB0030963	12309425	NA	C08364	CCCC\C=C\C=C/C=C/CCCCCCCC(O)=O
	Herniarin	Herniarin	HMDB0029758	10748	NA	C09268	COC1=CC2=C(C=CC(=O)O2)C=C1
	Dichloroacetate	Dichloroacetate	METPA0988	NA	NA	C11149	NA
	Diethylamine	Diethylamine	HMDB0041878	8021	NA	C14422	CCNCC
	Decylubiquinone	Decylubiquinone	HMDB0250928	NA	NA	C15494	CCCCCCCCCCC1=C(C)C(=O)C(OC)=C(OC)C1=O
	9-Oxo-nonanoic acid	9-Oxo-nonanoic acid	HMDB0094711	75704	NA	C16322	OC(=O)CCCCCCCC=O
	Palmitoylethanolamide	Palmitoylethanolamide	HMDB0002100	4671	NA	C16512	CCCCCCCCCCCCCCCC(=O)NCCO
	Afzelin	Afzelin	NA	44258913	NA	C16911	CC1O(Oc2c(-c3ccc(O)cc3)oc3cc(O)cc(O)c3c2=O)(O)C(O)1O
	Kaempferitrin	Kaempferitrin	HMDB0037438	5486199	NA	C16981	C[C@@H]1O[C@@H](OC2=CC(O)=C3C(=O)C(O[C@@H]4O[C@@H](C)[C@H](O)[C@@H](O)[C@H]4O)=C(OC3=C2)C2=CC=C(O)C=C2)[C@H](O)[C@H](O)[C@H]1O
	p-Hydroxyphenylacetothiohydroximate	p-Hydroxyphenylacetothiohydroximate	METPA1779	NA	NA	C17239	NA
	Quinmerac	Quinmerac	HMDB0257043	91749	NA	C18891	CC1=CC2=C(N=C1)C(C(O)=O)=C(Cl)C=C2
	4-Vinylcyclohexene	4-Vinylcyclohexene	HMDB0246592	7499	NA	C19310	C=CC1CCC=CC1
	Oleamide	Oleamide	HMDB0002117	5283387	NA	C19670	CCCCCCCC\C=C/CCCCCCCC(N)=O
